# Supplementary material for: Genome-wide association studies and genomic prediction of breeding values for calving performance and body conformation traits in Holstein cattle
Source: Genet Sel Evol. 2017 Nov 7;49:82. doi: 10.1186/s12711-017-0356-8 (PMC6389134; doi:10.1186/s12711-017-0356-8)
Supplement: Supplementary file 5 — Additional file 5: Table S1. List of SNPs associated with calving performance and conformation traits at a FDR of 5% and located within the confidence interval of a previously reported quantitative trait loci (QTL). [file 12711_2017_356_MOESM5_ESM.xlsx]

## Sheet: Additional File 5
Additional File 5. Single nucleotide polymorphisms associated at 5% FDR with calving performance and conformation traits and located within a previously reported quantitative trait loci (QTL) confidence interval.
SNP	BTA	Position	Chr	Trait (QTL Name)	QTL start (bp)	QTL end (bp)	QTL ID
BovineHD0500004095	5	13556217	5	Marbling score	13080193	13861280	24662
BovineHD0500004118	5	13649498	5	Marbling score	13080193	13861280	24662
BovineHD0200005861	2	20456515	2	Iron content	18046673	47449338	20642
BovineHD0200005862	2	20463463	2	Iron content	18046673	47449338	20642
BovineHD0200005863	2	20464771	2	Iron content	18046673	47449338	20642
BovineHD0200005864	2	20466148	2	Iron content	18046673	47449338	20642
BTB-00084791	2	22352656	2	Iron content	18046673	47449338	20642
BovineHD0200006366	2	22356469	2	Iron content	18046673	47449338	20642
BovineHD0200005861	2	20456515	2	Iron content	18046673	47449338	20643
BovineHD0200005862	2	20463463	2	Iron content	18046673	47449338	20643
BovineHD0200005863	2	20464771	2	Iron content	18046673	47449338	20643
BovineHD0200005864	2	20466148	2	Iron content	18046673	47449338	20643
BTB-00084791	2	22352656	2	Iron content	18046673	47449338	20643
BovineHD0200006366	2	22356469	2	Iron content	18046673	47449338	20643
BovineHD0200005861	2	20456515	2	Iron content	18046673	47449338	20644
BovineHD0200005862	2	20463463	2	Iron content	18046673	47449338	20644
BovineHD0200005863	2	20464771	2	Iron content	18046673	47449338	20644
BovineHD0200005864	2	20466148	2	Iron content	18046673	47449338	20644
BTB-00084791	2	22352656	2	Iron content	18046673	47449338	20644
BovineHD0200006366	2	22356469	2	Iron content	18046673	47449338	20644
BovineHD0200005861	2	20456515	2	Iron content	18046673	47449338	20645
BovineHD0200005862	2	20463463	2	Iron content	18046673	47449338	20645
BovineHD0200005863	2	20464771	2	Iron content	18046673	47449338	20645
BovineHD0200005864	2	20466148	2	Iron content	18046673	47449338	20645
BTB-00084791	2	22352656	2	Iron content	18046673	47449338	20645
BovineHD0200006366	2	22356469	2	Iron content	18046673	47449338	20645
BovineHD0500008610	5	29321331	5	Longissimus muscle area	18046673	47449338	20545
BovineHD0500008647	5	29469344	5	Longissimus muscle area	18046673	47449338	20545
BovineHD0500008650	5	29482161	5	Longissimus muscle area	18046673	47449338	20545
BovineHD0500008651	5	29487685	5	Longissimus muscle area	18046673	47449338	20545
BTA-73209-no-rs	5	29496625	5	Longissimus muscle area	18046673	47449338	20545
BovineHD0500008830	5	30193708	5	Longissimus muscle area	18046673	47449338	20545
BovineHD0500008851	5	30256263	5	Longissimus muscle area	18046673	47449338	20545
BovineHD0500010338	5	36043858	5	Longissimus muscle area	18046673	47449338	20545
BovineHD0500010615	5	37033179	5	Longissimus muscle area	18046673	47449338	20545
BovineHD0500010616	5	37041123	5	Longissimus muscle area	18046673	47449338	20545
BovineHD0500011346	5	39591142	5	Longissimus muscle area	18046673	47449338	20545
BovineHD0500011347	5	39594701	5	Longissimus muscle area	18046673	47449338	20545
BovineHD0500011349	5	39605647	5	Longissimus muscle area	18046673	47449338	20545
BovineHD0500011350	5	39608642	5	Longissimus muscle area	18046673	47449338	20545
BovineHD0500011351	5	39610510	5	Longissimus muscle area	18046673	47449338	20545
BovineHD0500011353	5	39624311	5	Longissimus muscle area	18046673	47449338	20545
BovineHD0500011354	5	39628590	5	Longissimus muscle area	18046673	47449338	20545
BovineHD0500011355	5	39630403	5	Longissimus muscle area	18046673	47449338	20545
BovineHD0500011363	5	39677592	5	Longissimus muscle area	18046673	47449338	20545
BovineHD0500011375	5	39696621	5	Longissimus muscle area	18046673	47449338	20545
BovineHD0500008610	5	29321331	5	Intramuscular fat	18046673	47449338	20544
BovineHD0500008647	5	29469344	5	Intramuscular fat	18046673	47449338	20544
BovineHD0500008650	5	29482161	5	Intramuscular fat	18046673	47449338	20544
BovineHD0500008651	5	29487685	5	Intramuscular fat	18046673	47449338	20544
BTA-73209-no-rs	5	29496625	5	Intramuscular fat	18046673	47449338	20544
BovineHD0500008830	5	30193708	5	Intramuscular fat	18046673	47449338	20544
BovineHD0500008851	5	30256263	5	Intramuscular fat	18046673	47449338	20544
BovineHD0500010338	5	36043858	5	Intramuscular fat	18046673	47449338	20544
BovineHD0500010615	5	37033179	5	Intramuscular fat	18046673	47449338	20544
BovineHD0500010616	5	37041123	5	Intramuscular fat	18046673	47449338	20544
BovineHD0500011346	5	39591142	5	Intramuscular fat	18046673	47449338	20544
BovineHD0500011347	5	39594701	5	Intramuscular fat	18046673	47449338	20544
BovineHD0500011349	5	39605647	5	Intramuscular fat	18046673	47449338	20544
BovineHD0500011350	5	39608642	5	Intramuscular fat	18046673	47449338	20544
BovineHD0500011351	5	39610510	5	Intramuscular fat	18046673	47449338	20544
BovineHD0500011353	5	39624311	5	Intramuscular fat	18046673	47449338	20544
BovineHD0500011354	5	39628590	5	Intramuscular fat	18046673	47449338	20544
BovineHD0500011355	5	39630403	5	Intramuscular fat	18046673	47449338	20544
BovineHD0500011363	5	39677592	5	Intramuscular fat	18046673	47449338	20544
BovineHD0500011375	5	39696621	5	Intramuscular fat	18046673	47449338	20544
BovineHD0500008610	5	29321331	5	Fat thickness at the 12th rib	18046673	47449338	20546
BovineHD0500008647	5	29469344	5	Fat thickness at the 12th rib	18046673	47449338	20546
BovineHD0500008650	5	29482161	5	Fat thickness at the 12th rib	18046673	47449338	20546
BovineHD0500008651	5	29487685	5	Fat thickness at the 12th rib	18046673	47449338	20546
BTA-73209-no-rs	5	29496625	5	Fat thickness at the 12th rib	18046673	47449338	20546
BovineHD0500008830	5	30193708	5	Fat thickness at the 12th rib	18046673	47449338	20546
BovineHD0500008851	5	30256263	5	Fat thickness at the 12th rib	18046673	47449338	20546
BovineHD0500010338	5	36043858	5	Fat thickness at the 12th rib	18046673	47449338	20546
BovineHD0500010615	5	37033179	5	Fat thickness at the 12th rib	18046673	47449338	20546
BovineHD0500010616	5	37041123	5	Fat thickness at the 12th rib	18046673	47449338	20546
BovineHD0500011346	5	39591142	5	Fat thickness at the 12th rib	18046673	47449338	20546
BovineHD0500011347	5	39594701	5	Fat thickness at the 12th rib	18046673	47449338	20546
BovineHD0500011349	5	39605647	5	Fat thickness at the 12th rib	18046673	47449338	20546
BovineHD0500011350	5	39608642	5	Fat thickness at the 12th rib	18046673	47449338	20546
BovineHD0500011351	5	39610510	5	Fat thickness at the 12th rib	18046673	47449338	20546
BovineHD0500011353	5	39624311	5	Fat thickness at the 12th rib	18046673	47449338	20546
BovineHD0500011354	5	39628590	5	Fat thickness at the 12th rib	18046673	47449338	20546
BovineHD0500011355	5	39630403	5	Fat thickness at the 12th rib	18046673	47449338	20546
BovineHD0500011363	5	39677592	5	Fat thickness at the 12th rib	18046673	47449338	20546
BovineHD0500011375	5	39696621	5	Fat thickness at the 12th rib	18046673	47449338	20546
BovineHD0500008610	5	29321331	5	Kidney fat weight	18046673	47449338	20547
BovineHD0500008647	5	29469344	5	Kidney fat weight	18046673	47449338	20547
BovineHD0500008650	5	29482161	5	Kidney fat weight	18046673	47449338	20547
BovineHD0500008651	5	29487685	5	Kidney fat weight	18046673	47449338	20547
BTA-73209-no-rs	5	29496625	5	Kidney fat weight	18046673	47449338	20547
BovineHD0500008830	5	30193708	5	Kidney fat weight	18046673	47449338	20547
BovineHD0500008851	5	30256263	5	Kidney fat weight	18046673	47449338	20547
BovineHD0500010338	5	36043858	5	Kidney fat weight	18046673	47449338	20547
BovineHD0500010615	5	37033179	5	Kidney fat weight	18046673	47449338	20547
BovineHD0500010616	5	37041123	5	Kidney fat weight	18046673	47449338	20547
BovineHD0500011346	5	39591142	5	Kidney fat weight	18046673	47449338	20547
BovineHD0500011347	5	39594701	5	Kidney fat weight	18046673	47449338	20547
BovineHD0500011349	5	39605647	5	Kidney fat weight	18046673	47449338	20547
BovineHD0500011350	5	39608642	5	Kidney fat weight	18046673	47449338	20547
BovineHD0500011351	5	39610510	5	Kidney fat weight	18046673	47449338	20547
BovineHD0500011353	5	39624311	5	Kidney fat weight	18046673	47449338	20547
BovineHD0500011354	5	39628590	5	Kidney fat weight	18046673	47449338	20547
BovineHD0500011355	5	39630403	5	Kidney fat weight	18046673	47449338	20547
BovineHD0500011363	5	39677592	5	Kidney fat weight	18046673	47449338	20547
BovineHD0500011375	5	39696621	5	Kidney fat weight	18046673	47449338	20547
BovineHD0500008610	5	29321331	5	Carcass weight	18046673	47449338	20548
BovineHD0500008647	5	29469344	5	Carcass weight	18046673	47449338	20548
BovineHD0500008650	5	29482161	5	Carcass weight	18046673	47449338	20548
BovineHD0500008651	5	29487685	5	Carcass weight	18046673	47449338	20548
BTA-73209-no-rs	5	29496625	5	Carcass weight	18046673	47449338	20548
BovineHD0500008830	5	30193708	5	Carcass weight	18046673	47449338	20548
BovineHD0500008851	5	30256263	5	Carcass weight	18046673	47449338	20548
BovineHD0500010338	5	36043858	5	Carcass weight	18046673	47449338	20548
BovineHD0500010615	5	37033179	5	Carcass weight	18046673	47449338	20548
BovineHD0500010616	5	37041123	5	Carcass weight	18046673	47449338	20548
BovineHD0500011346	5	39591142	5	Carcass weight	18046673	47449338	20548
BovineHD0500011347	5	39594701	5	Carcass weight	18046673	47449338	20548
BovineHD0500011349	5	39605647	5	Carcass weight	18046673	47449338	20548
BovineHD0500011350	5	39608642	5	Carcass weight	18046673	47449338	20548
BovineHD0500011351	5	39610510	5	Carcass weight	18046673	47449338	20548
BovineHD0500011353	5	39624311	5	Carcass weight	18046673	47449338	20548
BovineHD0500011354	5	39628590	5	Carcass weight	18046673	47449338	20548
BovineHD0500011355	5	39630403	5	Carcass weight	18046673	47449338	20548
BovineHD0500011363	5	39677592	5	Carcass weight	18046673	47449338	20548
BovineHD0500011375	5	39696621	5	Carcass weight	18046673	47449338	20548
BovineHD0500008610	5	29321331	5	Kidney fat weight	18046673	47449338	20549
BovineHD0500008647	5	29469344	5	Kidney fat weight	18046673	47449338	20549
BovineHD0500008650	5	29482161	5	Kidney fat weight	18046673	47449338	20549
BovineHD0500008651	5	29487685	5	Kidney fat weight	18046673	47449338	20549
BTA-73209-no-rs	5	29496625	5	Kidney fat weight	18046673	47449338	20549
BovineHD0500008830	5	30193708	5	Kidney fat weight	18046673	47449338	20549
BovineHD0500008851	5	30256263	5	Kidney fat weight	18046673	47449338	20549
BovineHD0500010338	5	36043858	5	Kidney fat weight	18046673	47449338	20549
BovineHD0500010615	5	37033179	5	Kidney fat weight	18046673	47449338	20549
BovineHD0500010616	5	37041123	5	Kidney fat weight	18046673	47449338	20549
BovineHD0500011346	5	39591142	5	Kidney fat weight	18046673	47449338	20549
BovineHD0500011347	5	39594701	5	Kidney fat weight	18046673	47449338	20549
BovineHD0500011349	5	39605647	5	Kidney fat weight	18046673	47449338	20549
BovineHD0500011350	5	39608642	5	Kidney fat weight	18046673	47449338	20549
BovineHD0500011351	5	39610510	5	Kidney fat weight	18046673	47449338	20549
BovineHD0500011353	5	39624311	5	Kidney fat weight	18046673	47449338	20549
BovineHD0500011354	5	39628590	5	Kidney fat weight	18046673	47449338	20549
BovineHD0500011355	5	39630403	5	Kidney fat weight	18046673	47449338	20549
BovineHD0500011363	5	39677592	5	Kidney fat weight	18046673	47449338	20549
BovineHD0500011375	5	39696621	5	Kidney fat weight	18046673	47449338	20549
BovineHD0500008610	5	29321331	5	Fat thickness at the 12th rib	18046673	47449338	20550
BovineHD0500008647	5	29469344	5	Fat thickness at the 12th rib	18046673	47449338	20550
BovineHD0500008650	5	29482161	5	Fat thickness at the 12th rib	18046673	47449338	20550
BovineHD0500008651	5	29487685	5	Fat thickness at the 12th rib	18046673	47449338	20550
BTA-73209-no-rs	5	29496625	5	Fat thickness at the 12th rib	18046673	47449338	20550
BovineHD0500008830	5	30193708	5	Fat thickness at the 12th rib	18046673	47449338	20550
BovineHD0500008851	5	30256263	5	Fat thickness at the 12th rib	18046673	47449338	20550
BovineHD0500010338	5	36043858	5	Fat thickness at the 12th rib	18046673	47449338	20550
BovineHD0500010615	5	37033179	5	Fat thickness at the 12th rib	18046673	47449338	20550
BovineHD0500010616	5	37041123	5	Fat thickness at the 12th rib	18046673	47449338	20550
BovineHD0500011346	5	39591142	5	Fat thickness at the 12th rib	18046673	47449338	20550
BovineHD0500011347	5	39594701	5	Fat thickness at the 12th rib	18046673	47449338	20550
BovineHD0500011349	5	39605647	5	Fat thickness at the 12th rib	18046673	47449338	20550
BovineHD0500011350	5	39608642	5	Fat thickness at the 12th rib	18046673	47449338	20550
BovineHD0500011351	5	39610510	5	Fat thickness at the 12th rib	18046673	47449338	20550
BovineHD0500011353	5	39624311	5	Fat thickness at the 12th rib	18046673	47449338	20550
BovineHD0500011354	5	39628590	5	Fat thickness at the 12th rib	18046673	47449338	20550
BovineHD0500011355	5	39630403	5	Fat thickness at the 12th rib	18046673	47449338	20550
BovineHD0500011363	5	39677592	5	Fat thickness at the 12th rib	18046673	47449338	20550
BovineHD0500011375	5	39696621	5	Fat thickness at the 12th rib	18046673	47449338	20550
BovineHD0500008610	5	29321331	5	Fat thickness at the 12th rib	18046673	47449338	20551
BovineHD0500008647	5	29469344	5	Fat thickness at the 12th rib	18046673	47449338	20551
BovineHD0500008650	5	29482161	5	Fat thickness at the 12th rib	18046673	47449338	20551
BovineHD0500008651	5	29487685	5	Fat thickness at the 12th rib	18046673	47449338	20551
BTA-73209-no-rs	5	29496625	5	Fat thickness at the 12th rib	18046673	47449338	20551
BovineHD0500008830	5	30193708	5	Fat thickness at the 12th rib	18046673	47449338	20551
BovineHD0500008851	5	30256263	5	Fat thickness at the 12th rib	18046673	47449338	20551
BovineHD0500010338	5	36043858	5	Fat thickness at the 12th rib	18046673	47449338	20551
BovineHD0500010615	5	37033179	5	Fat thickness at the 12th rib	18046673	47449338	20551
BovineHD0500010616	5	37041123	5	Fat thickness at the 12th rib	18046673	47449338	20551
BovineHD0500011346	5	39591142	5	Fat thickness at the 12th rib	18046673	47449338	20551
BovineHD0500011347	5	39594701	5	Fat thickness at the 12th rib	18046673	47449338	20551
BovineHD0500011349	5	39605647	5	Fat thickness at the 12th rib	18046673	47449338	20551
BovineHD0500011350	5	39608642	5	Fat thickness at the 12th rib	18046673	47449338	20551
BovineHD0500011351	5	39610510	5	Fat thickness at the 12th rib	18046673	47449338	20551
BovineHD0500011353	5	39624311	5	Fat thickness at the 12th rib	18046673	47449338	20551
BovineHD0500011354	5	39628590	5	Fat thickness at the 12th rib	18046673	47449338	20551
BovineHD0500011355	5	39630403	5	Fat thickness at the 12th rib	18046673	47449338	20551
BovineHD0500011363	5	39677592	5	Fat thickness at the 12th rib	18046673	47449338	20551
BovineHD0500011375	5	39696621	5	Fat thickness at the 12th rib	18046673	47449338	20551
BovineHD0500008610	5	29321331	5	Intramuscular fat	18046673	47449338	20552
BovineHD0500008647	5	29469344	5	Intramuscular fat	18046673	47449338	20552
BovineHD0500008650	5	29482161	5	Intramuscular fat	18046673	47449338	20552
BovineHD0500008651	5	29487685	5	Intramuscular fat	18046673	47449338	20552
BTA-73209-no-rs	5	29496625	5	Intramuscular fat	18046673	47449338	20552
BovineHD0500008830	5	30193708	5	Intramuscular fat	18046673	47449338	20552
BovineHD0500008851	5	30256263	5	Intramuscular fat	18046673	47449338	20552
BovineHD0500010338	5	36043858	5	Intramuscular fat	18046673	47449338	20552
BovineHD0500010615	5	37033179	5	Intramuscular fat	18046673	47449338	20552
BovineHD0500010616	5	37041123	5	Intramuscular fat	18046673	47449338	20552
BovineHD0500011346	5	39591142	5	Intramuscular fat	18046673	47449338	20552
BovineHD0500011347	5	39594701	5	Intramuscular fat	18046673	47449338	20552
BovineHD0500011349	5	39605647	5	Intramuscular fat	18046673	47449338	20552
BovineHD0500011350	5	39608642	5	Intramuscular fat	18046673	47449338	20552
BovineHD0500011351	5	39610510	5	Intramuscular fat	18046673	47449338	20552
BovineHD0500011353	5	39624311	5	Intramuscular fat	18046673	47449338	20552
BovineHD0500011354	5	39628590	5	Intramuscular fat	18046673	47449338	20552
BovineHD0500011355	5	39630403	5	Intramuscular fat	18046673	47449338	20552
BovineHD0500011363	5	39677592	5	Intramuscular fat	18046673	47449338	20552
BovineHD0500011375	5	39696621	5	Intramuscular fat	18046673	47449338	20552
BovineHD0500008610	5	29321331	5	Body weight (slaughter)	18046673	47449338	20553
BovineHD0500008647	5	29469344	5	Body weight (slaughter)	18046673	47449338	20553
BovineHD0500008650	5	29482161	5	Body weight (slaughter)	18046673	47449338	20553
BovineHD0500008651	5	29487685	5	Body weight (slaughter)	18046673	47449338	20553
BTA-73209-no-rs	5	29496625	5	Body weight (slaughter)	18046673	47449338	20553
BovineHD0500008830	5	30193708	5	Body weight (slaughter)	18046673	47449338	20553
BovineHD0500008851	5	30256263	5	Body weight (slaughter)	18046673	47449338	20553
BovineHD0500010338	5	36043858	5	Body weight (slaughter)	18046673	47449338	20553
BovineHD0500010615	5	37033179	5	Body weight (slaughter)	18046673	47449338	20553
BovineHD0500010616	5	37041123	5	Body weight (slaughter)	18046673	47449338	20553
BovineHD0500011346	5	39591142	5	Body weight (slaughter)	18046673	47449338	20553
BovineHD0500011347	5	39594701	5	Body weight (slaughter)	18046673	47449338	20553
BovineHD0500011349	5	39605647	5	Body weight (slaughter)	18046673	47449338	20553
BovineHD0500011350	5	39608642	5	Body weight (slaughter)	18046673	47449338	20553
BovineHD0500011351	5	39610510	5	Body weight (slaughter)	18046673	47449338	20553
BovineHD0500011353	5	39624311	5	Body weight (slaughter)	18046673	47449338	20553
BovineHD0500011354	5	39628590	5	Body weight (slaughter)	18046673	47449338	20553
BovineHD0500011355	5	39630403	5	Body weight (slaughter)	18046673	47449338	20553
BovineHD0500011363	5	39677592	5	Body weight (slaughter)	18046673	47449338	20553
BovineHD0500011375	5	39696621	5	Body weight (slaughter)	18046673	47449338	20553
BovineHD0500008610	5	29321331	5	Fat thickness at the 12th rib	18046673	47449338	20554
BovineHD0500008647	5	29469344	5	Fat thickness at the 12th rib	18046673	47449338	20554
BovineHD0500008650	5	29482161	5	Fat thickness at the 12th rib	18046673	47449338	20554
BovineHD0500008651	5	29487685	5	Fat thickness at the 12th rib	18046673	47449338	20554
BTA-73209-no-rs	5	29496625	5	Fat thickness at the 12th rib	18046673	47449338	20554
BovineHD0500008830	5	30193708	5	Fat thickness at the 12th rib	18046673	47449338	20554
BovineHD0500008851	5	30256263	5	Fat thickness at the 12th rib	18046673	47449338	20554
BovineHD0500010338	5	36043858	5	Fat thickness at the 12th rib	18046673	47449338	20554
BovineHD0500010615	5	37033179	5	Fat thickness at the 12th rib	18046673	47449338	20554
BovineHD0500010616	5	37041123	5	Fat thickness at the 12th rib	18046673	47449338	20554
BovineHD0500011346	5	39591142	5	Fat thickness at the 12th rib	18046673	47449338	20554
BovineHD0500011347	5	39594701	5	Fat thickness at the 12th rib	18046673	47449338	20554
BovineHD0500011349	5	39605647	5	Fat thickness at the 12th rib	18046673	47449338	20554
BovineHD0500011350	5	39608642	5	Fat thickness at the 12th rib	18046673	47449338	20554
BovineHD0500011351	5	39610510	5	Fat thickness at the 12th rib	18046673	47449338	20554
BovineHD0500011353	5	39624311	5	Fat thickness at the 12th rib	18046673	47449338	20554
BovineHD0500011354	5	39628590	5	Fat thickness at the 12th rib	18046673	47449338	20554
BovineHD0500011355	5	39630403	5	Fat thickness at the 12th rib	18046673	47449338	20554
BovineHD0500011363	5	39677592	5	Fat thickness at the 12th rib	18046673	47449338	20554
BovineHD0500011375	5	39696621	5	Fat thickness at the 12th rib	18046673	47449338	20554
BovineHD0500008610	5	29321331	5	Kidney fat weight	18046673	47449338	20555
BovineHD0500008647	5	29469344	5	Kidney fat weight	18046673	47449338	20555
BovineHD0500008650	5	29482161	5	Kidney fat weight	18046673	47449338	20555
BovineHD0500008651	5	29487685	5	Kidney fat weight	18046673	47449338	20555
BTA-73209-no-rs	5	29496625	5	Kidney fat weight	18046673	47449338	20555
BovineHD0500008830	5	30193708	5	Kidney fat weight	18046673	47449338	20555
BovineHD0500008851	5	30256263	5	Kidney fat weight	18046673	47449338	20555
BovineHD0500010338	5	36043858	5	Kidney fat weight	18046673	47449338	20555
BovineHD0500010615	5	37033179	5	Kidney fat weight	18046673	47449338	20555
BovineHD0500010616	5	37041123	5	Kidney fat weight	18046673	47449338	20555
BovineHD0500011346	5	39591142	5	Kidney fat weight	18046673	47449338	20555
BovineHD0500011347	5	39594701	5	Kidney fat weight	18046673	47449338	20555
BovineHD0500011349	5	39605647	5	Kidney fat weight	18046673	47449338	20555
BovineHD0500011350	5	39608642	5	Kidney fat weight	18046673	47449338	20555
BovineHD0500011351	5	39610510	5	Kidney fat weight	18046673	47449338	20555
BovineHD0500011353	5	39624311	5	Kidney fat weight	18046673	47449338	20555
BovineHD0500011354	5	39628590	5	Kidney fat weight	18046673	47449338	20555
BovineHD0500011355	5	39630403	5	Kidney fat weight	18046673	47449338	20555
BovineHD0500011363	5	39677592	5	Kidney fat weight	18046673	47449338	20555
BovineHD0500011375	5	39696621	5	Kidney fat weight	18046673	47449338	20555
BovineHD0500008610	5	29321331	5	Carcass weight	18046673	47449338	20556
BovineHD0500008647	5	29469344	5	Carcass weight	18046673	47449338	20556
BovineHD0500008650	5	29482161	5	Carcass weight	18046673	47449338	20556
BovineHD0500008651	5	29487685	5	Carcass weight	18046673	47449338	20556
BTA-73209-no-rs	5	29496625	5	Carcass weight	18046673	47449338	20556
BovineHD0500008830	5	30193708	5	Carcass weight	18046673	47449338	20556
BovineHD0500008851	5	30256263	5	Carcass weight	18046673	47449338	20556
BovineHD0500010338	5	36043858	5	Carcass weight	18046673	47449338	20556
BovineHD0500010615	5	37033179	5	Carcass weight	18046673	47449338	20556
BovineHD0500010616	5	37041123	5	Carcass weight	18046673	47449338	20556
BovineHD0500011346	5	39591142	5	Carcass weight	18046673	47449338	20556
BovineHD0500011347	5	39594701	5	Carcass weight	18046673	47449338	20556
BovineHD0500011349	5	39605647	5	Carcass weight	18046673	47449338	20556
BovineHD0500011350	5	39608642	5	Carcass weight	18046673	47449338	20556
BovineHD0500011351	5	39610510	5	Carcass weight	18046673	47449338	20556
BovineHD0500011353	5	39624311	5	Carcass weight	18046673	47449338	20556
BovineHD0500011354	5	39628590	5	Carcass weight	18046673	47449338	20556
BovineHD0500011355	5	39630403	5	Carcass weight	18046673	47449338	20556
BovineHD0500011363	5	39677592	5	Carcass weight	18046673	47449338	20556
BovineHD0500011375	5	39696621	5	Carcass weight	18046673	47449338	20556
BovineHD0500008610	5	29321331	5	Longissimus muscle area	18046673	47449338	20557
BovineHD0500008647	5	29469344	5	Longissimus muscle area	18046673	47449338	20557
BovineHD0500008650	5	29482161	5	Longissimus muscle area	18046673	47449338	20557
BovineHD0500008651	5	29487685	5	Longissimus muscle area	18046673	47449338	20557
BTA-73209-no-rs	5	29496625	5	Longissimus muscle area	18046673	47449338	20557
BovineHD0500008830	5	30193708	5	Longissimus muscle area	18046673	47449338	20557
BovineHD0500008851	5	30256263	5	Longissimus muscle area	18046673	47449338	20557
BovineHD0500010338	5	36043858	5	Longissimus muscle area	18046673	47449338	20557
BovineHD0500010615	5	37033179	5	Longissimus muscle area	18046673	47449338	20557
BovineHD0500010616	5	37041123	5	Longissimus muscle area	18046673	47449338	20557
BovineHD0500011346	5	39591142	5	Longissimus muscle area	18046673	47449338	20557
BovineHD0500011347	5	39594701	5	Longissimus muscle area	18046673	47449338	20557
BovineHD0500011349	5	39605647	5	Longissimus muscle area	18046673	47449338	20557
BovineHD0500011350	5	39608642	5	Longissimus muscle area	18046673	47449338	20557
BovineHD0500011351	5	39610510	5	Longissimus muscle area	18046673	47449338	20557
BovineHD0500011353	5	39624311	5	Longissimus muscle area	18046673	47449338	20557
BovineHD0500011354	5	39628590	5	Longissimus muscle area	18046673	47449338	20557
BovineHD0500011355	5	39630403	5	Longissimus muscle area	18046673	47449338	20557
BovineHD0500011363	5	39677592	5	Longissimus muscle area	18046673	47449338	20557
BovineHD0500011375	5	39696621	5	Longissimus muscle area	18046673	47449338	20557
BovineHD0500008610	5	29321331	5	Chest width	18046673	47449338	20627
BovineHD0500008647	5	29469344	5	Chest width	18046673	47449338	20627
BovineHD0500008650	5	29482161	5	Chest width	18046673	47449338	20627
BovineHD0500008651	5	29487685	5	Chest width	18046673	47449338	20627
BTA-73209-no-rs	5	29496625	5	Chest width	18046673	47449338	20627
BovineHD0500008830	5	30193708	5	Chest width	18046673	47449338	20627
BovineHD0500008851	5	30256263	5	Chest width	18046673	47449338	20627
BovineHD0500010338	5	36043858	5	Chest width	18046673	47449338	20627
BovineHD0500010615	5	37033179	5	Chest width	18046673	47449338	20627
BovineHD0500010616	5	37041123	5	Chest width	18046673	47449338	20627
BovineHD0500011346	5	39591142	5	Chest width	18046673	47449338	20627
BovineHD0500011347	5	39594701	5	Chest width	18046673	47449338	20627
BovineHD0500011349	5	39605647	5	Chest width	18046673	47449338	20627
BovineHD0500011350	5	39608642	5	Chest width	18046673	47449338	20627
BovineHD0500011351	5	39610510	5	Chest width	18046673	47449338	20627
BovineHD0500011353	5	39624311	5	Chest width	18046673	47449338	20627
BovineHD0500011354	5	39628590	5	Chest width	18046673	47449338	20627
BovineHD0500011355	5	39630403	5	Chest width	18046673	47449338	20627
BovineHD0500011363	5	39677592	5	Chest width	18046673	47449338	20627
BovineHD0500011375	5	39696621	5	Chest width	18046673	47449338	20627
BovineHD0500008610	5	29321331	5	Length of productive life	18046673	47449338	20628
BovineHD0500008647	5	29469344	5	Length of productive life	18046673	47449338	20628
BovineHD0500008650	5	29482161	5	Length of productive life	18046673	47449338	20628
BovineHD0500008651	5	29487685	5	Length of productive life	18046673	47449338	20628
BTA-73209-no-rs	5	29496625	5	Length of productive life	18046673	47449338	20628
BovineHD0500008830	5	30193708	5	Length of productive life	18046673	47449338	20628
BovineHD0500008851	5	30256263	5	Length of productive life	18046673	47449338	20628
BovineHD0500010338	5	36043858	5	Length of productive life	18046673	47449338	20628
BovineHD0500010615	5	37033179	5	Length of productive life	18046673	47449338	20628
BovineHD0500010616	5	37041123	5	Length of productive life	18046673	47449338	20628
BovineHD0500011346	5	39591142	5	Length of productive life	18046673	47449338	20628
BovineHD0500011347	5	39594701	5	Length of productive life	18046673	47449338	20628
BovineHD0500011349	5	39605647	5	Length of productive life	18046673	47449338	20628
BovineHD0500011350	5	39608642	5	Length of productive life	18046673	47449338	20628
BovineHD0500011351	5	39610510	5	Length of productive life	18046673	47449338	20628
BovineHD0500011353	5	39624311	5	Length of productive life	18046673	47449338	20628
BovineHD0500011354	5	39628590	5	Length of productive life	18046673	47449338	20628
BovineHD0500011355	5	39630403	5	Length of productive life	18046673	47449338	20628
BovineHD0500011363	5	39677592	5	Length of productive life	18046673	47449338	20628
BovineHD0500011375	5	39696621	5	Length of productive life	18046673	47449338	20628
BovineHD0500008610	5	29321331	5	Carcass weight	18046673	47449338	20623
BovineHD0500008647	5	29469344	5	Carcass weight	18046673	47449338	20623
BovineHD0500008650	5	29482161	5	Carcass weight	18046673	47449338	20623
BovineHD0500008651	5	29487685	5	Carcass weight	18046673	47449338	20623
BTA-73209-no-rs	5	29496625	5	Carcass weight	18046673	47449338	20623
BovineHD0500008830	5	30193708	5	Carcass weight	18046673	47449338	20623
BovineHD0500008851	5	30256263	5	Carcass weight	18046673	47449338	20623
BovineHD0500010338	5	36043858	5	Carcass weight	18046673	47449338	20623
BovineHD0500010615	5	37033179	5	Carcass weight	18046673	47449338	20623
BovineHD0500010616	5	37041123	5	Carcass weight	18046673	47449338	20623
BovineHD0500011346	5	39591142	5	Carcass weight	18046673	47449338	20623
BovineHD0500011347	5	39594701	5	Carcass weight	18046673	47449338	20623
BovineHD0500011349	5	39605647	5	Carcass weight	18046673	47449338	20623
BovineHD0500011350	5	39608642	5	Carcass weight	18046673	47449338	20623
BovineHD0500011351	5	39610510	5	Carcass weight	18046673	47449338	20623
BovineHD0500011353	5	39624311	5	Carcass weight	18046673	47449338	20623
BovineHD0500011354	5	39628590	5	Carcass weight	18046673	47449338	20623
BovineHD0500011355	5	39630403	5	Carcass weight	18046673	47449338	20623
BovineHD0500011363	5	39677592	5	Carcass weight	18046673	47449338	20623
BovineHD0500011375	5	39696621	5	Carcass weight	18046673	47449338	20623
BovineHD0500008610	5	29321331	5	Milk fat percentage	18046673	47449338	20624
BovineHD0500008647	5	29469344	5	Milk fat percentage	18046673	47449338	20624
BovineHD0500008650	5	29482161	5	Milk fat percentage	18046673	47449338	20624
BovineHD0500008651	5	29487685	5	Milk fat percentage	18046673	47449338	20624
BTA-73209-no-rs	5	29496625	5	Milk fat percentage	18046673	47449338	20624
BovineHD0500008830	5	30193708	5	Milk fat percentage	18046673	47449338	20624
BovineHD0500008851	5	30256263	5	Milk fat percentage	18046673	47449338	20624
BovineHD0500010338	5	36043858	5	Milk fat percentage	18046673	47449338	20624
BovineHD0500010615	5	37033179	5	Milk fat percentage	18046673	47449338	20624
BovineHD0500010616	5	37041123	5	Milk fat percentage	18046673	47449338	20624
BovineHD0500011346	5	39591142	5	Milk fat percentage	18046673	47449338	20624
BovineHD0500011347	5	39594701	5	Milk fat percentage	18046673	47449338	20624
BovineHD0500011349	5	39605647	5	Milk fat percentage	18046673	47449338	20624
BovineHD0500011350	5	39608642	5	Milk fat percentage	18046673	47449338	20624
BovineHD0500011351	5	39610510	5	Milk fat percentage	18046673	47449338	20624
BovineHD0500011353	5	39624311	5	Milk fat percentage	18046673	47449338	20624
BovineHD0500011354	5	39628590	5	Milk fat percentage	18046673	47449338	20624
BovineHD0500011355	5	39630403	5	Milk fat percentage	18046673	47449338	20624
BovineHD0500011363	5	39677592	5	Milk fat percentage	18046673	47449338	20624
BovineHD0500011375	5	39696621	5	Milk fat percentage	18046673	47449338	20624
BovineHD0500008610	5	29321331	5	Milk fat yield (daughter deviation)	18046673	47449338	20625
BovineHD0500008647	5	29469344	5	Milk fat yield (daughter deviation)	18046673	47449338	20625
BovineHD0500008650	5	29482161	5	Milk fat yield (daughter deviation)	18046673	47449338	20625
BovineHD0500008651	5	29487685	5	Milk fat yield (daughter deviation)	18046673	47449338	20625
BTA-73209-no-rs	5	29496625	5	Milk fat yield (daughter deviation)	18046673	47449338	20625
BovineHD0500008830	5	30193708	5	Milk fat yield (daughter deviation)	18046673	47449338	20625
BovineHD0500008851	5	30256263	5	Milk fat yield (daughter deviation)	18046673	47449338	20625
BovineHD0500010338	5	36043858	5	Milk fat yield (daughter deviation)	18046673	47449338	20625
BovineHD0500010615	5	37033179	5	Milk fat yield (daughter deviation)	18046673	47449338	20625
BovineHD0500010616	5	37041123	5	Milk fat yield (daughter deviation)	18046673	47449338	20625
BovineHD0500011346	5	39591142	5	Milk fat yield (daughter deviation)	18046673	47449338	20625
BovineHD0500011347	5	39594701	5	Milk fat yield (daughter deviation)	18046673	47449338	20625
BovineHD0500011349	5	39605647	5	Milk fat yield (daughter deviation)	18046673	47449338	20625
BovineHD0500011350	5	39608642	5	Milk fat yield (daughter deviation)	18046673	47449338	20625
BovineHD0500011351	5	39610510	5	Milk fat yield (daughter deviation)	18046673	47449338	20625
BovineHD0500011353	5	39624311	5	Milk fat yield (daughter deviation)	18046673	47449338	20625
BovineHD0500011354	5	39628590	5	Milk fat yield (daughter deviation)	18046673	47449338	20625
BovineHD0500011355	5	39630403	5	Milk fat yield (daughter deviation)	18046673	47449338	20625
BovineHD0500011363	5	39677592	5	Milk fat yield (daughter deviation)	18046673	47449338	20625
BovineHD0500011375	5	39696621	5	Milk fat yield (daughter deviation)	18046673	47449338	20625
BovineHD0500008610	5	29321331	5	Body condition score	18046673	47449338	20626
BovineHD0500008647	5	29469344	5	Body condition score	18046673	47449338	20626
BovineHD0500008650	5	29482161	5	Body condition score	18046673	47449338	20626
BovineHD0500008651	5	29487685	5	Body condition score	18046673	47449338	20626
BTA-73209-no-rs	5	29496625	5	Body condition score	18046673	47449338	20626
BovineHD0500008830	5	30193708	5	Body condition score	18046673	47449338	20626
BovineHD0500008851	5	30256263	5	Body condition score	18046673	47449338	20626
BovineHD0500010338	5	36043858	5	Body condition score	18046673	47449338	20626
BovineHD0500010615	5	37033179	5	Body condition score	18046673	47449338	20626
BovineHD0500010616	5	37041123	5	Body condition score	18046673	47449338	20626
BovineHD0500011346	5	39591142	5	Body condition score	18046673	47449338	20626
BovineHD0500011347	5	39594701	5	Body condition score	18046673	47449338	20626
BovineHD0500011349	5	39605647	5	Body condition score	18046673	47449338	20626
BovineHD0500011350	5	39608642	5	Body condition score	18046673	47449338	20626
BovineHD0500011351	5	39610510	5	Body condition score	18046673	47449338	20626
BovineHD0500011353	5	39624311	5	Body condition score	18046673	47449338	20626
BovineHD0500011354	5	39628590	5	Body condition score	18046673	47449338	20626
BovineHD0500011355	5	39630403	5	Body condition score	18046673	47449338	20626
BovineHD0500011363	5	39677592	5	Body condition score	18046673	47449338	20626
BovineHD0500011375	5	39696621	5	Body condition score	18046673	47449338	20626
BovineHD0500008610	5	29321331	5	Chest width	18046673	47449338	20617
BovineHD0500008647	5	29469344	5	Chest width	18046673	47449338	20617
BovineHD0500008650	5	29482161	5	Chest width	18046673	47449338	20617
BovineHD0500008651	5	29487685	5	Chest width	18046673	47449338	20617
BTA-73209-no-rs	5	29496625	5	Chest width	18046673	47449338	20617
BovineHD0500008830	5	30193708	5	Chest width	18046673	47449338	20617
BovineHD0500008851	5	30256263	5	Chest width	18046673	47449338	20617
BovineHD0500010338	5	36043858	5	Chest width	18046673	47449338	20617
BovineHD0500010615	5	37033179	5	Chest width	18046673	47449338	20617
BovineHD0500010616	5	37041123	5	Chest width	18046673	47449338	20617
BovineHD0500011346	5	39591142	5	Chest width	18046673	47449338	20617
BovineHD0500011347	5	39594701	5	Chest width	18046673	47449338	20617
BovineHD0500011349	5	39605647	5	Chest width	18046673	47449338	20617
BovineHD0500011350	5	39608642	5	Chest width	18046673	47449338	20617
BovineHD0500011351	5	39610510	5	Chest width	18046673	47449338	20617
BovineHD0500011353	5	39624311	5	Chest width	18046673	47449338	20617
BovineHD0500011354	5	39628590	5	Chest width	18046673	47449338	20617
BovineHD0500011355	5	39630403	5	Chest width	18046673	47449338	20617
BovineHD0500011363	5	39677592	5	Chest width	18046673	47449338	20617
BovineHD0500011375	5	39696621	5	Chest width	18046673	47449338	20617
BovineHD0500008610	5	29321331	5	Milk fat yield (daughter deviation)	18046673	47449338	20618
BovineHD0500008647	5	29469344	5	Milk fat yield (daughter deviation)	18046673	47449338	20618
BovineHD0500008650	5	29482161	5	Milk fat yield (daughter deviation)	18046673	47449338	20618
BovineHD0500008651	5	29487685	5	Milk fat yield (daughter deviation)	18046673	47449338	20618
BTA-73209-no-rs	5	29496625	5	Milk fat yield (daughter deviation)	18046673	47449338	20618
BovineHD0500008830	5	30193708	5	Milk fat yield (daughter deviation)	18046673	47449338	20618
BovineHD0500008851	5	30256263	5	Milk fat yield (daughter deviation)	18046673	47449338	20618
BovineHD0500010338	5	36043858	5	Milk fat yield (daughter deviation)	18046673	47449338	20618
BovineHD0500010615	5	37033179	5	Milk fat yield (daughter deviation)	18046673	47449338	20618
BovineHD0500010616	5	37041123	5	Milk fat yield (daughter deviation)	18046673	47449338	20618
BovineHD0500011346	5	39591142	5	Milk fat yield (daughter deviation)	18046673	47449338	20618
BovineHD0500011347	5	39594701	5	Milk fat yield (daughter deviation)	18046673	47449338	20618
BovineHD0500011349	5	39605647	5	Milk fat yield (daughter deviation)	18046673	47449338	20618
BovineHD0500011350	5	39608642	5	Milk fat yield (daughter deviation)	18046673	47449338	20618
BovineHD0500011351	5	39610510	5	Milk fat yield (daughter deviation)	18046673	47449338	20618
BovineHD0500011353	5	39624311	5	Milk fat yield (daughter deviation)	18046673	47449338	20618
BovineHD0500011354	5	39628590	5	Milk fat yield (daughter deviation)	18046673	47449338	20618
BovineHD0500011355	5	39630403	5	Milk fat yield (daughter deviation)	18046673	47449338	20618
BovineHD0500011363	5	39677592	5	Milk fat yield (daughter deviation)	18046673	47449338	20618
BovineHD0500011375	5	39696621	5	Milk fat yield (daughter deviation)	18046673	47449338	20618
BovineHD0500008610	5	29321331	5	Milk protein yield (daughter deviation)	18046673	47449338	20619
BovineHD0500008647	5	29469344	5	Milk protein yield (daughter deviation)	18046673	47449338	20619
BovineHD0500008650	5	29482161	5	Milk protein yield (daughter deviation)	18046673	47449338	20619
BovineHD0500008651	5	29487685	5	Milk protein yield (daughter deviation)	18046673	47449338	20619
BTA-73209-no-rs	5	29496625	5	Milk protein yield (daughter deviation)	18046673	47449338	20619
BovineHD0500008830	5	30193708	5	Milk protein yield (daughter deviation)	18046673	47449338	20619
BovineHD0500008851	5	30256263	5	Milk protein yield (daughter deviation)	18046673	47449338	20619
BovineHD0500010338	5	36043858	5	Milk protein yield (daughter deviation)	18046673	47449338	20619
BovineHD0500010615	5	37033179	5	Milk protein yield (daughter deviation)	18046673	47449338	20619
BovineHD0500010616	5	37041123	5	Milk protein yield (daughter deviation)	18046673	47449338	20619
BovineHD0500011346	5	39591142	5	Milk protein yield (daughter deviation)	18046673	47449338	20619
BovineHD0500011347	5	39594701	5	Milk protein yield (daughter deviation)	18046673	47449338	20619
BovineHD0500011349	5	39605647	5	Milk protein yield (daughter deviation)	18046673	47449338	20619
BovineHD0500011350	5	39608642	5	Milk protein yield (daughter deviation)	18046673	47449338	20619
BovineHD0500011351	5	39610510	5	Milk protein yield (daughter deviation)	18046673	47449338	20619
BovineHD0500011353	5	39624311	5	Milk protein yield (daughter deviation)	18046673	47449338	20619
BovineHD0500011354	5	39628590	5	Milk protein yield (daughter deviation)	18046673	47449338	20619
BovineHD0500011355	5	39630403	5	Milk protein yield (daughter deviation)	18046673	47449338	20619
BovineHD0500011363	5	39677592	5	Milk protein yield (daughter deviation)	18046673	47449338	20619
BovineHD0500011375	5	39696621	5	Milk protein yield (daughter deviation)	18046673	47449338	20619
BovineHD0500008610	5	29321331	5	Somatic cell score (DYD)	18046673	47449338	20620
BovineHD0500008647	5	29469344	5	Somatic cell score (DYD)	18046673	47449338	20620
BovineHD0500008650	5	29482161	5	Somatic cell score (DYD)	18046673	47449338	20620
BovineHD0500008651	5	29487685	5	Somatic cell score (DYD)	18046673	47449338	20620
BTA-73209-no-rs	5	29496625	5	Somatic cell score (DYD)	18046673	47449338	20620
BovineHD0500008830	5	30193708	5	Somatic cell score (DYD)	18046673	47449338	20620
BovineHD0500008851	5	30256263	5	Somatic cell score (DYD)	18046673	47449338	20620
BovineHD0500010338	5	36043858	5	Somatic cell score (DYD)	18046673	47449338	20620
BovineHD0500010615	5	37033179	5	Somatic cell score (DYD)	18046673	47449338	20620
BovineHD0500010616	5	37041123	5	Somatic cell score (DYD)	18046673	47449338	20620
BovineHD0500011346	5	39591142	5	Somatic cell score (DYD)	18046673	47449338	20620
BovineHD0500011347	5	39594701	5	Somatic cell score (DYD)	18046673	47449338	20620
BovineHD0500011349	5	39605647	5	Somatic cell score (DYD)	18046673	47449338	20620
BovineHD0500011350	5	39608642	5	Somatic cell score (DYD)	18046673	47449338	20620
BovineHD0500011351	5	39610510	5	Somatic cell score (DYD)	18046673	47449338	20620
BovineHD0500011353	5	39624311	5	Somatic cell score (DYD)	18046673	47449338	20620
BovineHD0500011354	5	39628590	5	Somatic cell score (DYD)	18046673	47449338	20620
BovineHD0500011355	5	39630403	5	Somatic cell score (DYD)	18046673	47449338	20620
BovineHD0500011363	5	39677592	5	Somatic cell score (DYD)	18046673	47449338	20620
BovineHD0500011375	5	39696621	5	Somatic cell score (DYD)	18046673	47449338	20620
BovineHD0500008610	5	29321331	5	Conformation score	18046673	47449338	20621
BovineHD0500008647	5	29469344	5	Conformation score	18046673	47449338	20621
BovineHD0500008650	5	29482161	5	Conformation score	18046673	47449338	20621
BovineHD0500008651	5	29487685	5	Conformation score	18046673	47449338	20621
BTA-73209-no-rs	5	29496625	5	Conformation score	18046673	47449338	20621
BovineHD0500008830	5	30193708	5	Conformation score	18046673	47449338	20621
BovineHD0500008851	5	30256263	5	Conformation score	18046673	47449338	20621
BovineHD0500010338	5	36043858	5	Conformation score	18046673	47449338	20621
BovineHD0500010615	5	37033179	5	Conformation score	18046673	47449338	20621
BovineHD0500010616	5	37041123	5	Conformation score	18046673	47449338	20621
BovineHD0500011346	5	39591142	5	Conformation score	18046673	47449338	20621
BovineHD0500011347	5	39594701	5	Conformation score	18046673	47449338	20621
BovineHD0500011349	5	39605647	5	Conformation score	18046673	47449338	20621
BovineHD0500011350	5	39608642	5	Conformation score	18046673	47449338	20621
BovineHD0500011351	5	39610510	5	Conformation score	18046673	47449338	20621
BovineHD0500011353	5	39624311	5	Conformation score	18046673	47449338	20621
BovineHD0500011354	5	39628590	5	Conformation score	18046673	47449338	20621
BovineHD0500011355	5	39630403	5	Conformation score	18046673	47449338	20621
BovineHD0500011363	5	39677592	5	Conformation score	18046673	47449338	20621
BovineHD0500011375	5	39696621	5	Conformation score	18046673	47449338	20621
BovineHD0500008610	5	29321331	5	Rump angle	18046673	47449338	20622
BovineHD0500008647	5	29469344	5	Rump angle	18046673	47449338	20622
BovineHD0500008650	5	29482161	5	Rump angle	18046673	47449338	20622
BovineHD0500008651	5	29487685	5	Rump angle	18046673	47449338	20622
BTA-73209-no-rs	5	29496625	5	Rump angle	18046673	47449338	20622
BovineHD0500008830	5	30193708	5	Rump angle	18046673	47449338	20622
BovineHD0500008851	5	30256263	5	Rump angle	18046673	47449338	20622
BovineHD0500010338	5	36043858	5	Rump angle	18046673	47449338	20622
BovineHD0500010615	5	37033179	5	Rump angle	18046673	47449338	20622
BovineHD0500010616	5	37041123	5	Rump angle	18046673	47449338	20622
BovineHD0500011346	5	39591142	5	Rump angle	18046673	47449338	20622
BovineHD0500011347	5	39594701	5	Rump angle	18046673	47449338	20622
BovineHD0500011349	5	39605647	5	Rump angle	18046673	47449338	20622
BovineHD0500011350	5	39608642	5	Rump angle	18046673	47449338	20622
BovineHD0500011351	5	39610510	5	Rump angle	18046673	47449338	20622
BovineHD0500011353	5	39624311	5	Rump angle	18046673	47449338	20622
BovineHD0500011354	5	39628590	5	Rump angle	18046673	47449338	20622
BovineHD0500011355	5	39630403	5	Rump angle	18046673	47449338	20622
BovineHD0500011363	5	39677592	5	Rump angle	18046673	47449338	20622
BovineHD0500011375	5	39696621	5	Rump angle	18046673	47449338	20622
BovineHD0600008998	6	32120349	6	Milk kappa-casein content	18046673	47449338	20571
BovineHD0600008998	6	32120349	6	Milk protein content	18046673	47449338	20593
BovineHD0600008998	6	32120349	6	Milk alpha-casein to beta-casein ratio	18046673	47449338	20595
BovineHD0600008998	6	32120349	6	Milk alpha-casein content	18046673	47449338	20558
BovineHD0600008998	6	32120349	6	Milk alpha-casein to beta-casein ratio	18046673	47449338	20596
BovineHD0600008998	6	32120349	6	Milk beta-casein content	18046673	47449338	20559
BovineHD0600008998	6	32120349	6	Milk protein content	18046673	47449338	20588
BovineHD0600008998	6	32120349	6	Milk beta-casein content	18046673	47449338	20560
BovineHD0600008998	6	32120349	6	Milk beta-casein content	18046673	47449338	20561
BovineHD0600008998	6	32120349	6	Milk protein content	18046673	47449338	20589
BovineHD0600008998	6	32120349	6	Milk beta-casein content	18046673	47449338	20562
BovineHD0600008998	6	32120349	6	Milk beta-casein content	18046673	47449338	20563
BovineHD0600008998	6	32120349	6	Milk protein content	18046673	47449338	20590
BovineHD0600008998	6	32120349	6	Milk protein content	18046673	47449338	20591
BovineHD0600008998	6	32120349	6	Milk kappa-casein content	18046673	47449338	20564
BovineHD0600008998	6	32120349	6	Milk kappa-casein content	18046673	47449338	20565
BovineHD0600008998	6	32120349	6	Milk kappa-casein content	18046673	47449338	20566
BovineHD0600008998	6	32120349	6	Milk kappa-casein content	18046673	47449338	20567
BovineHD0600008998	6	32120349	6	Milk kappa-casein content	18046673	47449338	20568
BovineHD0600008998	6	32120349	6	Milk kappa-casein content	18046673	47449338	20569
BovineHD0600008998	6	32120349	6	Milk kappa-casein content	18046673	47449338	20570
BovineHD0600008998	6	32120349	6	Milk protein content	18046673	47449338	20592
BovineHD0600008998	6	32120349	6	Milk kappa-casein content	18046673	47449338	20572
BovineHD0600008998	6	32120349	6	Milk kappa-casein content	18046673	47449338	20573
BovineHD0600008998	6	32120349	6	Milk kappa-casein content	18046673	47449338	20574
BovineHD0600008998	6	32120349	6	Milk kappa-casein content	18046673	47449338	20575
BovineHD0600008998	6	32120349	6	Milk kappa-casein content	18046673	47449338	20576
BovineHD0600008998	6	32120349	6	Milk kappa-casein content	18046673	47449338	20577
BovineHD0600008998	6	32120349	6	Milk kappa-casein content	18046673	47449338	20578
BovineHD0600008998	6	32120349	6	Milk kappa-casein content	18046673	47449338	20579
BovineHD0600008998	6	32120349	6	Milk protein content	18046673	47449338	20594
BovineHD0500008610	5	29321331	5	Intramuscular fat	20215611	48752237	22866
BovineHD0500008647	5	29469344	5	Intramuscular fat	20215611	48752237	22866
BovineHD0500008650	5	29482161	5	Intramuscular fat	20215611	48752237	22866
BovineHD0500008651	5	29487685	5	Intramuscular fat	20215611	48752237	22866
BTA-73209-no-rs	5	29496625	5	Intramuscular fat	20215611	48752237	22866
BovineHD0500008830	5	30193708	5	Intramuscular fat	20215611	48752237	22866
BovineHD0500008851	5	30256263	5	Intramuscular fat	20215611	48752237	22866
BovineHD0500010338	5	36043858	5	Intramuscular fat	20215611	48752237	22866
BovineHD0500010615	5	37033179	5	Intramuscular fat	20215611	48752237	22866
BovineHD0500010616	5	37041123	5	Intramuscular fat	20215611	48752237	22866
BovineHD0500011346	5	39591142	5	Intramuscular fat	20215611	48752237	22866
BovineHD0500011347	5	39594701	5	Intramuscular fat	20215611	48752237	22866
BovineHD0500011349	5	39605647	5	Intramuscular fat	20215611	48752237	22866
BovineHD0500011350	5	39608642	5	Intramuscular fat	20215611	48752237	22866
BovineHD0500011351	5	39610510	5	Intramuscular fat	20215611	48752237	22866
BovineHD0500011353	5	39624311	5	Intramuscular fat	20215611	48752237	22866
BovineHD0500011354	5	39628590	5	Intramuscular fat	20215611	48752237	22866
BovineHD0500011355	5	39630403	5	Intramuscular fat	20215611	48752237	22866
BovineHD0500011363	5	39677592	5	Intramuscular fat	20215611	48752237	22866
BovineHD0500011375	5	39696621	5	Intramuscular fat	20215611	48752237	22866
BovineHD0600008998	6	32120349	6	Shear force	20861111	107632157	20763
BovineHD0600024194	6	88483796	6	Shear force	20861111	107632157	20763
BovineHD0600024195	6	88485244	6	Shear force	20861111	107632157	20763
BovineHD0600024196	6	88487379	6	Shear force	20861111	107632157	20763
BovineHD0600024197	6	88487885	6	Shear force	20861111	107632157	20763
BovineHD0600024198	6	88488422	6	Shear force	20861111	107632157	20763
BovineHD0600024200	6	88492507	6	Shear force	20861111	107632157	20763
BovineHD0600024201	6	88494442	6	Shear force	20861111	107632157	20763
BovineHD0600024202	6	88495642	6	Shear force	20861111	107632157	20763
BovineHD0600024203	6	88496961	6	Shear force	20861111	107632157	20763
BovineHD0600024204	6	88498400	6	Shear force	20861111	107632157	20763
BovineHD0600024222	6	88570607	6	Shear force	20861111	107632157	20763
BovineHD0600024223	6	88571337	6	Shear force	20861111	107632157	20763
BovineHD0600024224	6	88571900	6	Shear force	20861111	107632157	20763
BovineHD0600024225	6	88572688	6	Shear force	20861111	107632157	20763
BovineHD0600024226	6	88574851	6	Shear force	20861111	107632157	20763
BovineHD0600024227	6	88576602	6	Shear force	20861111	107632157	20763
BovineHD0600008998	6	32120349	6	Shear force	20861111	106490910	20764
BovineHD0600024194	6	88483796	6	Shear force	20861111	106490910	20764
BovineHD0600024195	6	88485244	6	Shear force	20861111	106490910	20764
BovineHD0600024196	6	88487379	6	Shear force	20861111	106490910	20764
BovineHD0600024197	6	88487885	6	Shear force	20861111	106490910	20764
BovineHD0600024198	6	88488422	6	Shear force	20861111	106490910	20764
BovineHD0600024200	6	88492507	6	Shear force	20861111	106490910	20764
BovineHD0600024201	6	88494442	6	Shear force	20861111	106490910	20764
BovineHD0600024202	6	88495642	6	Shear force	20861111	106490910	20764
BovineHD0600024203	6	88496961	6	Shear force	20861111	106490910	20764
BovineHD0600024204	6	88498400	6	Shear force	20861111	106490910	20764
BovineHD0600024222	6	88570607	6	Shear force	20861111	106490910	20764
BovineHD0600024223	6	88571337	6	Shear force	20861111	106490910	20764
BovineHD0600024224	6	88571900	6	Shear force	20861111	106490910	20764
BovineHD0600024225	6	88572688	6	Shear force	20861111	106490910	20764
BovineHD0600024226	6	88574851	6	Shear force	20861111	106490910	20764
BovineHD0600024227	6	88576602	6	Shear force	20861111	106490910	20764
BTB-00084791	2	22352656	2	Fat thickness at the 12th rib	21588637	22553576	20363
BovineHD0200006366	2	22356469	2	Fat thickness at the 12th rib	21588637	22553576	20363
BTB-00084791	2	22352656	2	Lean meat yield	21588637	22553576	20459
BovineHD0200006366	2	22356469	2	Lean meat yield	21588637	22553576	20459
BTB-00084791	2	22352656	2	Yield grade	21588637	22553576	20414
BovineHD0200006366	2	22356469	2	Yield grade	21588637	22553576	20414
BTB-00084791	2	22352656	2	Marbling score	21588637	22553576	20298
BovineHD0200006366	2	22356469	2	Marbling score	21588637	22553576	20298
BTB-00084791	2	22352656	2	Yield grade	21588637	22553576	20415
BovineHD0200006366	2	22356469	2	Yield grade	21588637	22553576	20415
BTB-00084791	2	22352656	2	Fat thickness at the 12th rib	21588637	22553576	20364
BovineHD0200006366	2	22356469	2	Fat thickness at the 12th rib	21588637	22553576	20364
BTB-00084791	2	22352656	2	Fat thickness at the 12th rib	21588637	22553576	20262
BovineHD0200006366	2	22356469	2	Fat thickness at the 12th rib	21588637	22553576	20262
BTB-00084791	2	22352656	2	Marbling score	21588637	22553576	20317
BovineHD0200006366	2	22356469	2	Marbling score	21588637	22553576	20317
BTB-00084791	2	22352656	2	Marbling score	21588637	22553576	20398
BovineHD0200006366	2	22356469	2	Marbling score	21588637	22553576	20398
BTB-00084791	2	22352656	2	Marbling score	21588637	22553576	20399
BovineHD0200006366	2	22356469	2	Marbling score	21588637	22553576	20399
BTB-00084791	2	22352656	2	Fat thickness at the 12th rib	21588637	22553576	20275
BovineHD0200006366	2	22356469	2	Fat thickness at the 12th rib	21588637	22553576	20275
BTB-00084791	2	22352656	2	Marbling score	21588637	22553576	20400
BovineHD0200006366	2	22356469	2	Marbling score	21588637	22553576	20400
BTB-00084791	2	22352656	2	Milk saturated to unsaturated fatty acid ratio	21588637	22553576	20003
BovineHD0200006366	2	22356469	2	Milk saturated to unsaturated fatty acid ratio	21588637	22553576	20003
BTB-00084791	2	22352656	2	Milk saturated to unsaturated fatty acid ratio	21588637	22553576	20004
BovineHD0200006366	2	22356469	2	Milk saturated to unsaturated fatty acid ratio	21588637	22553576	20004
BTB-00084791	2	22352656	2	Milk saturated to unsaturated fatty acid ratio	21588637	22553576	20005
BovineHD0200006366	2	22356469	2	Milk saturated to unsaturated fatty acid ratio	21588637	22553576	20005
BTB-00084791	2	22352656	2	Milk saturated fatty acid content	21588637	22553576	20006
BovineHD0200006366	2	22356469	2	Milk saturated fatty acid content	21588637	22553576	20006
BTB-00084791	2	22352656	2	Milk saturated fatty acid content	21588637	22553576	20007
BovineHD0200006366	2	22356469	2	Milk saturated fatty acid content	21588637	22553576	20007
BTB-00084791	2	22352656	2	Milk saturated fatty acid content	21588637	22553576	20008
BovineHD0200006366	2	22356469	2	Milk saturated fatty acid content	21588637	22553576	20008
BTB-00084791	2	22352656	2	Milk saturated fatty acid content	21588637	22553576	20009
BovineHD0200006366	2	22356469	2	Milk saturated fatty acid content	21588637	22553576	20009
BTB-00084791	2	22352656	2	Milk saturated fatty acid content	21588637	22553576	20010
BovineHD0200006366	2	22356469	2	Milk saturated fatty acid content	21588637	22553576	20010
BTB-00084791	2	22352656	2	Milk monounsaturated fatty acid content	21588637	22553576	20011
BovineHD0200006366	2	22356469	2	Milk monounsaturated fatty acid content	21588637	22553576	20011
BTB-00084791	2	22352656	2	Milk monounsaturated fatty acid content	21588637	22553576	20012
BovineHD0200006366	2	22356469	2	Milk monounsaturated fatty acid content	21588637	22553576	20012
BTB-00084791	2	22352656	2	Milk monounsaturated fatty acid content	21588637	22553576	20013
BovineHD0200006366	2	22356469	2	Milk monounsaturated fatty acid content	21588637	22553576	20013
BTB-00084791	2	22352656	2	Milk polyunsaturated fatty acid content	21588637	22553576	20014
BovineHD0200006366	2	22356469	2	Milk polyunsaturated fatty acid content	21588637	22553576	20014
BTB-00084791	2	22352656	2	Milk polyunsaturated fatty acid content	21588637	22553576	20015
BovineHD0200006366	2	22356469	2	Milk polyunsaturated fatty acid content	21588637	22553576	20015
BTB-00084791	2	22352656	2	Milk polyunsaturated fatty acid content	21588637	22553576	20016
BovineHD0200006366	2	22356469	2	Milk polyunsaturated fatty acid content	21588637	22553576	20016
BTB-00084791	2	22352656	2	Milk fatty acid unsaturated index	21588637	22553576	20056
BovineHD0200006366	2	22356469	2	Milk fatty acid unsaturated index	21588637	22553576	20056
BTB-00084791	2	22352656	2	Milk fatty acid unsaturated index	21588637	22553576	20057
BovineHD0200006366	2	22356469	2	Milk fatty acid unsaturated index	21588637	22553576	20057
BTB-00084791	2	22352656	2	Milk fatty acid unsaturated index	21588637	22553576	20058
BovineHD0200006366	2	22356469	2	Milk fatty acid unsaturated index	21588637	22553576	20058
BTB-00084791	2	22352656	2	Milk fatty acid unsaturated index	21588637	22553576	20059
BovineHD0200006366	2	22356469	2	Milk fatty acid unsaturated index	21588637	22553576	20059
BTB-00084791	2	22352656	2	Fat thickness at the 12th rib	21588637	22553576	20365
BovineHD0200006366	2	22356469	2	Fat thickness at the 12th rib	21588637	22553576	20365
BTB-00084791	2	22352656	2	Fat thickness at the 12th rib	21588637	22553576	20366
BovineHD0200006366	2	22356469	2	Fat thickness at the 12th rib	21588637	22553576	20366
BTB-00084791	2	22352656	2	Marbling score	21588637	22553576	20299
BovineHD0200006366	2	22356469	2	Marbling score	21588637	22553576	20299
BTB-00084791	2	22352656	2	Longissimus muscle area growth	21588637	22553576	20432
BovineHD0200006366	2	22356469	2	Longissimus muscle area growth	21588637	22553576	20432
BTB-00084791	2	22352656	2	Fat thickness at the 12th rib	21588637	22553576	20276
BovineHD0200006366	2	22356469	2	Fat thickness at the 12th rib	21588637	22553576	20276
BTB-00084791	2	22352656	2	Carcass weight	21588637	22553576	20354
BovineHD0200006366	2	22356469	2	Carcass weight	21588637	22553576	20354
BTB-00084791	2	22352656	2	Infectious bovine keratoconjunctivitis susceptibility	22087692	22768217	24035
BovineHD0200006366	2	22356469	2	Infectious bovine keratoconjunctivitis susceptibility	22087692	22768217	24035
BovineHD0400007425	4	25396681	4	Lignoceric acid content	24777558	25797199	19773
BovineHD0500008610	5	29321331	5	Average Daily Gain	27460666	29770651	20930
BovineHD0500008647	5	29469344	5	Average Daily Gain	27460666	29770651	20930
BovineHD0500008650	5	29482161	5	Average Daily Gain	27460666	29770651	20930
BovineHD0500008651	5	29487685	5	Average Daily Gain	27460666	29770651	20930
BTA-73209-no-rs	5	29496625	5	Average Daily Gain	27460666	29770651	20930
BovineHD0500008610	5	29321331	5	Eye area pigmentation	27460666	29770651	21151
BovineHD0500008647	5	29469344	5	Eye area pigmentation	27460666	29770651	21151
BovineHD0500008650	5	29482161	5	Eye area pigmentation	27460666	29770651	21151
BovineHD0500008651	5	29487685	5	Eye area pigmentation	27460666	29770651	21151
BTA-73209-no-rs	5	29496625	5	Eye area pigmentation	27460666	29770651	21151
BovineHD0500008610	5	29321331	5	Average Daily Gain	27460666	29770651	20931
BovineHD0500008647	5	29469344	5	Average Daily Gain	27460666	29770651	20931
BovineHD0500008650	5	29482161	5	Average Daily Gain	27460666	29770651	20931
BovineHD0500008651	5	29487685	5	Average Daily Gain	27460666	29770651	20931
BTA-73209-no-rs	5	29496625	5	Average Daily Gain	27460666	29770651	20931
BovineHD0500008610	5	29321331	5	Residual feed intake	27460666	29770651	21049
BovineHD0500008647	5	29469344	5	Residual feed intake	27460666	29770651	21049
BovineHD0500008650	5	29482161	5	Residual feed intake	27460666	29770651	21049
BovineHD0500008651	5	29487685	5	Residual feed intake	27460666	29770651	21049
BTA-73209-no-rs	5	29496625	5	Residual feed intake	27460666	29770651	21049
BovineHD0500008610	5	29321331	5	Eye area pigmentation	27460666	29770651	21152
BovineHD0500008647	5	29469344	5	Eye area pigmentation	27460666	29770651	21152
BovineHD0500008650	5	29482161	5	Eye area pigmentation	27460666	29770651	21152
BovineHD0500008651	5	29487685	5	Eye area pigmentation	27460666	29770651	21152
BTA-73209-no-rs	5	29496625	5	Eye area pigmentation	27460666	29770651	21152
BovineHD0500008610	5	29321331	5	Body energy content	27460666	29770651	20908
BovineHD0500008647	5	29469344	5	Body energy content	27460666	29770651	20908
BovineHD0500008650	5	29482161	5	Body energy content	27460666	29770651	20908
BovineHD0500008651	5	29487685	5	Body energy content	27460666	29770651	20908
BTA-73209-no-rs	5	29496625	5	Body energy content	27460666	29770651	20908
BovineHD0500008610	5	29321331	5	trans-12-C18:1 fatty acid content	28697337	29717451	20523
BovineHD0500008647	5	29469344	5	trans-12-C18:1 fatty acid content	28697337	29717451	20523
BovineHD0500008650	5	29482161	5	trans-12-C18:1 fatty acid content	28697337	29717451	20523
BovineHD0500008651	5	29487685	5	trans-12-C18:1 fatty acid content	28697337	29717451	20523
BTA-73209-no-rs	5	29496625	5	trans-12-C18:1 fatty acid content	28697337	29717451	20523
BovineHD0600008998	6	32120349	6	Lean meat yield	31390885	33498488	37194
BovineHD0600008998	6	32120349	6	Lean meat yield	31390885	33498488	37171
BovineHD0600008998	6	32120349	6	Lean meat yield	31390885	33498488	37160
BovineHD0600008998	6	32120349	6	Lean meat yield	31390885	33498488	37153
BovineHD0600008998	6	32120349	6	Lean meat yield	31390885	33498488	37089
BovineHD0600008998	6	32120349	6	Lean meat yield	31390885	33498488	37078
BovineHD0600008998	6	32120349	6	Lean meat yield	31390885	33498488	37067
BovineHD0600008998	6	32120349	6	Lean meat yield	31390885	33498488	37066
BovineHD0600008998	6	32120349	6	Lean meat yield	31390885	33498488	37010
BovineHD0600008998	6	32120349	6	Lean meat yield	31390885	33498488	36987
BovineHD0600008998	6	32120349	6	Lean meat yield	31390885	33498488	36980
BovineHD0600008998	6	32120349	6	Lean meat yield	31390885	33498488	36964
BovineHD0600008998	6	32120349	6	Lean meat yield	31390885	33498488	36915
BovineHD0600008998	6	32120349	6	Lean meat yield	31390885	33498488	36895
BovineHD0600008998	6	32120349	6	Lean meat yield	31390885	33498488	36860
BovineHD0600008998	6	32120349	6	Lean meat yield	31390885	33498488	36828
BovineHD0600008998	6	32120349	6	Lean meat yield	31390885	33498488	36817
BovineHD0600008998	6	32120349	6	Lean meat yield	31390885	33498488	36807
BovineHD0600008998	6	32120349	6	Lean meat yield	31390885	33498488	36806
BovineHD0600008998	6	32120349	6	Carcass weight	31390885	33498488	36633
BovineHD0600008998	6	32120349	6	Carcass weight	31390885	33498488	36634
BovineHD0600008998	6	32120349	6	Carcass weight	31390885	33498488	36635
BovineHD0600008998	6	32120349	6	Carcass weight	31390885	33498488	36636
BovineHD0600008998	6	32120349	6	Carcass weight	31390885	33498488	36637
BovineHD0600008998	6	32120349	6	Subcutaneous fat	31390885	33498488	36670
BovineHD0600008998	6	32120349	6	Lean meat yield	31390885	33498488	36705
BovineHD0600008998	6	32120349	6	Lean meat yield	31390885	33498488	36714
BovineHD0600008998	6	32120349	6	Lean meat yield	31390885	33498488	36717
BovineHD0600008998	6	32120349	6	Lean meat yield	31390885	33498488	36719
BovineHD0600008998	6	32120349	6	Lean meat yield	31390885	33498488	36722
BovineHD0600008998	6	32120349	6	Carcass weight	31390885	33498488	37254
BovineHD0600008998	6	32120349	6	Carcass weight	31390885	33498488	37260
BovineHD0600008998	6	32120349	6	Bovine viral diarrhea virus susceptibility	31390885	33498488	37300
BovineHD0600008998	6	32120349	6	Bovine viral diarrhea virus susceptibility	31390885	33498488	37301
BovineHD0600008998	6	32120349	6	Bovine viral diarrhea virus susceptibility	31390885	33498488	37302
BovineHD0600008998	6	32120349	6	Bovine viral diarrhea virus susceptibility	31390885	33498488	37303
BovineHD0600008998	6	32120349	6	Eye area pigmentation	31390885	33498488	37348
BovineHD0600008998	6	32120349	6	Eye area pigmentation	31390885	33498488	37349
BovineHD0600008998	6	32120349	6	Eye area pigmentation	31390885	33498488	37351
BovineHD0600008998	6	32120349	6	Eye area pigmentation	31390885	33498488	37352
BovineHD0600008998	6	32120349	6	Eye area pigmentation	31390885	33498488	37353
BovineHD0600008998	6	32120349	6	Eye area pigmentation	31390885	33498488	37354
BovineHD0600008998	6	32120349	6	Eye area pigmentation	31390885	33498488	37355
BovineHD0600008998	6	32120349	6	Facial pigmentation	31390885	33498488	37356
BovineHD0600008998	6	32120349	6	Facial pigmentation	31390885	33498488	37357
BovineHD0600008998	6	32120349	6	Facial pigmentation	31390885	33498488	37358
BovineHD0600008998	6	32120349	6	Facial pigmentation	31390885	33498488	37359
BovineHD0600008998	6	32120349	6	Facial pigmentation	31390885	33498488	37360
BovineHD0600008998	6	32120349	6	Facial pigmentation	31390885	33498488	37361
BovineHD0600008998	6	32120349	6	Facial pigmentation	31390885	33498488	37362
BovineHD0600008998	6	32120349	6	Facial pigmentation	31390885	33498488	37363
BovineHD0600008998	6	32120349	6	Facial pigmentation	31390885	33498488	37364
BovineHD0600008998	6	32120349	6	Facial pigmentation	31390885	33498488	37365
BovineHD0600008998	6	32120349	6	Facial pigmentation	31390885	33498488	37366
BovineHD0600008998	6	32120349	6	Facial pigmentation	31390885	33498488	37367
BovineHD0600008998	6	32120349	6	Facial pigmentation	31390885	33498488	37368
BovineHD0600008998	6	32120349	6	Facial pigmentation	31390885	33498488	37369
BovineHD0600008998	6	32120349	6	Facial pigmentation	31390885	33498488	37370
BovineHD0600008998	6	32120349	6	Eye area pigmentation	31390885	33498488	37371
BovineHD0600008998	6	32120349	6	Facial pigmentation	31390885	33498488	37372
BovineHD0600008998	6	32120349	6	Eye area pigmentation	31390885	33498488	37373
BovineHD0600008998	6	32120349	6	Facial pigmentation	31390885	33498488	37374
BovineHD0600008998	6	32120349	6	Eye area pigmentation	31390885	33498488	37375
BovineHD0600008998	6	32120349	6	Facial pigmentation	31390885	33498488	37376
BovineHD0600008998	6	32120349	6	Eye area pigmentation	31390885	33498488	37377
BovineHD0600008998	6	32120349	6	Facial pigmentation	31390885	33498488	37378
BovineHD0600008998	6	32120349	6	Eye area pigmentation	31390885	33498488	37379
BovineHD0600008998	6	32120349	6	Facial pigmentation	31390885	33498488	37380
BovineHD0600008998	6	32120349	6	Eye area pigmentation	31390885	33498488	37381
BovineHD0600008998	6	32120349	6	Facial pigmentation	31390885	33498488	37382
BovineHD0600008998	6	32120349	6	Eye area pigmentation	31390885	33498488	37383
BovineHD0600008998	6	32120349	6	Facial pigmentation	31390885	33498488	37384
BovineHD0600008998	6	32120349	6	Eye area pigmentation	31390885	33498488	37385
BovineHD0600008998	6	32120349	6	Eye area pigmentation	31390885	33498488	37386
BovineHD0600008998	6	32120349	6	Facial pigmentation	31390885	33498488	37387
BovineHD0600008998	6	32120349	6	Eye area pigmentation	31390885	33498488	37388
BovineHD0600008998	6	32120349	6	Eye area pigmentation	31390885	33498488	37389
BovineHD0600008998	6	32120349	6	Eye area pigmentation	31390885	33498488	37390
BovineHD0600008998	6	32120349	6	Facial pigmentation	31390885	33498488	37391
BovineHD0600008998	6	32120349	6	Eye area pigmentation	31390885	33498488	37392
BovineHD0600008998	6	32120349	6	Facial pigmentation	31390885	33498488	37393
BovineHD0600008998	6	32120349	6	Eye area pigmentation	31390885	33498488	37394
BovineHD0600008998	6	32120349	6	Eye area pigmentation	31390885	33498488	37395
BovineHD0600008998	6	32120349	6	Facial pigmentation	31390885	33498488	37396
BovineHD0600008998	6	32120349	6	Facial pigmentation	31390885	33498488	37397
BovineHD0600008998	6	32120349	6	Facial pigmentation	31390885	33498488	37398
BovineHD0600008998	6	32120349	6	Facial pigmentation	31390885	33498488	37399
BovineHD0600008998	6	32120349	6	Eye area pigmentation	31390885	33498488	37400
BovineHD0600008998	6	32120349	6	Eye area pigmentation	31390885	33498488	37401
BovineHD0600008998	6	32120349	6	Facial pigmentation	31390885	33498488	37402
BovineHD0600008998	6	32120349	6	Eye area pigmentation	31390885	33498488	37403
BovineHD0600008998	6	32120349	6	Facial pigmentation	31390885	33498488	37404
BovineHD0600008998	6	32120349	6	Eye area pigmentation	31390885	33498488	37405
BovineHD0600008998	6	32120349	6	Facial pigmentation	31390885	33498488	37406
BovineHD0600008998	6	32120349	6	Facial pigmentation	31390885	33498488	37407
BovineHD0600008998	6	32120349	6	Eye area pigmentation	31390885	33498488	37408
BovineHD0600008998	6	32120349	6	Average Daily Gain	32058932	32840045	22808
BovineHD0500010338	5	36043858	5	Teat number	35494455	45045368	20836
BovineHD0500010615	5	37033179	5	Teat number	35494455	45045368	20836
BovineHD0500010616	5	37041123	5	Teat number	35494455	45045368	20836
BovineHD0500011346	5	39591142	5	Teat number	35494455	45045368	20836
BovineHD0500011347	5	39594701	5	Teat number	35494455	45045368	20836
BovineHD0500011349	5	39605647	5	Teat number	35494455	45045368	20836
BovineHD0500011350	5	39608642	5	Teat number	35494455	45045368	20836
BovineHD0500011351	5	39610510	5	Teat number	35494455	45045368	20836
BovineHD0500011353	5	39624311	5	Teat number	35494455	45045368	20836
BovineHD0500011354	5	39628590	5	Teat number	35494455	45045368	20836
BovineHD0500011355	5	39630403	5	Teat number	35494455	45045368	20836
BovineHD0500011363	5	39677592	5	Teat number	35494455	45045368	20836
BovineHD0500011375	5	39696621	5	Teat number	35494455	45045368	20836
BovineHD0500010338	5	36043858	5	Teat number	35494455	45045368	20837
BovineHD0500010615	5	37033179	5	Teat number	35494455	45045368	20837
BovineHD0500010616	5	37041123	5	Teat number	35494455	45045368	20837
BovineHD0500011346	5	39591142	5	Teat number	35494455	45045368	20837
BovineHD0500011347	5	39594701	5	Teat number	35494455	45045368	20837
BovineHD0500011349	5	39605647	5	Teat number	35494455	45045368	20837
BovineHD0500011350	5	39608642	5	Teat number	35494455	45045368	20837
BovineHD0500011351	5	39610510	5	Teat number	35494455	45045368	20837
BovineHD0500011353	5	39624311	5	Teat number	35494455	45045368	20837
BovineHD0500011354	5	39628590	5	Teat number	35494455	45045368	20837
BovineHD0500011355	5	39630403	5	Teat number	35494455	45045368	20837
BovineHD0500011363	5	39677592	5	Teat number	35494455	45045368	20837
BovineHD0500011375	5	39696621	5	Teat number	35494455	45045368	20837
ARS-BFGL-NGS-78314	5	52771740	5	Intramuscular fat	47539203	90486800	22864
BovineHD0500015624	5	54794789	5	Intramuscular fat	47539203	90486800	22864
BovineHD0500015815	5	55443700	5	Intramuscular fat	47539203	90486800	22864
BovineHD0500015816	5	55446729	5	Intramuscular fat	47539203	90486800	22864
BovineHD0500015817	5	55449046	5	Intramuscular fat	47539203	90486800	22864
BovineHD0500015820	5	55451899	5	Intramuscular fat	47539203	90486800	22864
ARS-BFGL-NGS-117229	5	56169416	5	Intramuscular fat	47539203	90486800	22864
BovineHD0500015986	5	56223791	5	Intramuscular fat	47539203	90486800	22864
BovineHD0500016363	5	57979701	5	Intramuscular fat	47539203	90486800	22864
BovineHD0500016457	5	58425409	5	Intramuscular fat	47539203	90486800	22864
BovineHD0500016462	5	58445025	5	Intramuscular fat	47539203	90486800	22864
BovineHD0500016469	5	58464570	5	Intramuscular fat	47539203	90486800	22864
BovineHD0500016777	5	59920279	5	Intramuscular fat	47539203	90486800	22864
BovineHD0500017507	5	62467698	5	Intramuscular fat	47539203	90486800	22864
BovineHD0500018512	5	66081248	5	Intramuscular fat	47539203	90486800	22864
BovineHD0500018513	5	66082389	5	Intramuscular fat	47539203	90486800	22864
BovineHD0500018514	5	66086591	5	Intramuscular fat	47539203	90486800	22864
BovineHD0500018636	5	66635673	5	Intramuscular fat	47539203	90486800	22864
BovineHD0500018637	5	66637638	5	Intramuscular fat	47539203	90486800	22864
BovineHD0500023183	5	82086982	5	Intramuscular fat	47539203	90486800	22864
BovineHD0500023185	5	82088727	5	Intramuscular fat	47539203	90486800	22864
BovineHD0500023187	5	82092600	5	Intramuscular fat	47539203	90486800	22864
BovineHD0500023191	5	82104494	5	Intramuscular fat	47539203	90486800	22864
ARS-BFGL-NGS-22660	5	82106921	5	Intramuscular fat	47539203	90486800	22864
BovineHD0500023193	5	82108426	5	Intramuscular fat	47539203	90486800	22864
BovineHD0500023194	5	82110406	5	Intramuscular fat	47539203	90486800	22864
BovineHD0500023195	5	82112999	5	Intramuscular fat	47539203	90486800	22864
BovineHD0500023198	5	82118116	5	Intramuscular fat	47539203	90486800	22864
BovineHD0500023201	5	82123848	5	Intramuscular fat	47539203	90486800	22864
BovineHD0500023203	5	82125172	5	Intramuscular fat	47539203	90486800	22864
BovineHD0500023204	5	82125931	5	Intramuscular fat	47539203	90486800	22864
BovineHD0500023206	5	82127721	5	Intramuscular fat	47539203	90486800	22864
BovineHD0500023207	5	82128646	5	Intramuscular fat	47539203	90486800	22864
BovineHD4100003890	5	82745499	5	Intramuscular fat	47539203	90486800	22864
BovineHD0500023417	5	82760536	5	Intramuscular fat	47539203	90486800	22864
BovineHD0500023513	5	83023781	5	Intramuscular fat	47539203	90486800	22864
BovineHD0500023516	5	83027898	5	Intramuscular fat	47539203	90486800	22864
BovineHD0500023517	5	83030275	5	Intramuscular fat	47539203	90486800	22864
BovineHD0500023659	5	83583179	5	Intramuscular fat	47539203	90486800	22864
BovineHD0500025095	5	88496726	5	Intramuscular fat	47539203	90486800	22864
BovineHD0500025169	5	88775545	5	Intramuscular fat	47539203	90486800	22864
BovineHD0500025170	5	88776147	5	Intramuscular fat	47539203	90486800	22864
BTB-01278164	5	88776643	5	Intramuscular fat	47539203	90486800	22864
BovineHD0500025171	5	88777410	5	Intramuscular fat	47539203	90486800	22864
BovineHD0500025181	5	88795885	5	Intramuscular fat	47539203	90486800	22864
BovineHD0500025185	5	88816743	5	Intramuscular fat	47539203	90486800	22864
BovineHD0500025187	5	88822777	5	Intramuscular fat	47539203	90486800	22864
BovineHD0500025189	5	88830128	5	Intramuscular fat	47539203	90486800	22864
BovineHD0500025213	5	88942072	5	Intramuscular fat	47539203	90486800	22864
Hapmap58253-rs29024365	5	88945532	5	Intramuscular fat	47539203	90486800	22864
BovineHD0500025214	5	88946903	5	Intramuscular fat	47539203	90486800	22864
BovineHD0500025276	5	89106670	5	Intramuscular fat	47539203	90486800	22864
ARS-BFGL-NGS-78314	5	52771740	5	Marbling score	52545610	53636600	24664
BovineHD0100025787	1	90688598	1	Body weight (yearling)	71023597	112769407	22770
BovineHD0100025789	1	90701290	1	Body weight (yearling)	71023597	112769407	22770
BovineHD0100025804	1	90758147	1	Body weight (yearling)	71023597	112769407	22770
BovineHD0500025095	5	88496726	5	Milk yield	88109377	89423473	22684
BovineHD0500025169	5	88775545	5	Milk yield	88109377	89423473	22684
BovineHD0500025170	5	88776147	5	Milk yield	88109377	89423473	22684
BTB-01278164	5	88776643	5	Milk yield	88109377	89423473	22684
BovineHD0500025171	5	88777410	5	Milk yield	88109377	89423473	22684
BovineHD0500025181	5	88795885	5	Milk yield	88109377	89423473	22684
BovineHD0500025185	5	88816743	5	Milk yield	88109377	89423473	22684
BovineHD0500025187	5	88822777	5	Milk yield	88109377	89423473	22684
BovineHD0500025189	5	88830128	5	Milk yield	88109377	89423473	22684
BovineHD0500025213	5	88942072	5	Milk yield	88109377	89423473	22684
Hapmap58253-rs29024365	5	88945532	5	Milk yield	88109377	89423473	22684
BovineHD0500025214	5	88946903	5	Milk yield	88109377	89423473	22684
BovineHD0500025276	5	89106670	5	Milk yield	88109377	89423473	22684
BovineHD0500025095	5	88496726	5	Milk fat yield	88109377	89423473	22690
BovineHD0500025169	5	88775545	5	Milk fat yield	88109377	89423473	22690
BovineHD0500025170	5	88776147	5	Milk fat yield	88109377	89423473	22690
BTB-01278164	5	88776643	5	Milk fat yield	88109377	89423473	22690
BovineHD0500025171	5	88777410	5	Milk fat yield	88109377	89423473	22690
BovineHD0500025181	5	88795885	5	Milk fat yield	88109377	89423473	22690
BovineHD0500025185	5	88816743	5	Milk fat yield	88109377	89423473	22690
BovineHD0500025187	5	88822777	5	Milk fat yield	88109377	89423473	22690
BovineHD0500025189	5	88830128	5	Milk fat yield	88109377	89423473	22690
BovineHD0500025213	5	88942072	5	Milk fat yield	88109377	89423473	22690
Hapmap58253-rs29024365	5	88945532	5	Milk fat yield	88109377	89423473	22690
BovineHD0500025214	5	88946903	5	Milk fat yield	88109377	89423473	22690
BovineHD0500025276	5	89106670	5	Milk fat yield	88109377	89423473	22690
BovineHD0500025095	5	88496726	5	Body condition score	88109377	89423473	22634
BovineHD0500025169	5	88775545	5	Body condition score	88109377	89423473	22634
BovineHD0500025170	5	88776147	5	Body condition score	88109377	89423473	22634
BTB-01278164	5	88776643	5	Body condition score	88109377	89423473	22634
BovineHD0500025171	5	88777410	5	Body condition score	88109377	89423473	22634
BovineHD0500025181	5	88795885	5	Body condition score	88109377	89423473	22634
BovineHD0500025185	5	88816743	5	Body condition score	88109377	89423473	22634
BovineHD0500025187	5	88822777	5	Body condition score	88109377	89423473	22634
BovineHD0500025189	5	88830128	5	Body condition score	88109377	89423473	22634
BovineHD0500025213	5	88942072	5	Body condition score	88109377	89423473	22634
Hapmap58253-rs29024365	5	88945532	5	Body condition score	88109377	89423473	22634
BovineHD0500025214	5	88946903	5	Body condition score	88109377	89423473	22634
BovineHD0500025276	5	89106670	5	Body condition score	88109377	89423473	22634
BovineHD0500025095	5	88496726	5	Milk yield (ECM)	88109377	89423473	22664
BovineHD0500025169	5	88775545	5	Milk yield (ECM)	88109377	89423473	22664
BovineHD0500025170	5	88776147	5	Milk yield (ECM)	88109377	89423473	22664
BTB-01278164	5	88776643	5	Milk yield (ECM)	88109377	89423473	22664
BovineHD0500025171	5	88777410	5	Milk yield (ECM)	88109377	89423473	22664
BovineHD0500025181	5	88795885	5	Milk yield (ECM)	88109377	89423473	22664
BovineHD0500025185	5	88816743	5	Milk yield (ECM)	88109377	89423473	22664
BovineHD0500025187	5	88822777	5	Milk yield (ECM)	88109377	89423473	22664
BovineHD0500025189	5	88830128	5	Milk yield (ECM)	88109377	89423473	22664
BovineHD0500025213	5	88942072	5	Milk yield (ECM)	88109377	89423473	22664
Hapmap58253-rs29024365	5	88945532	5	Milk yield (ECM)	88109377	89423473	22664
BovineHD0500025214	5	88946903	5	Milk yield (ECM)	88109377	89423473	22664
BovineHD0500025276	5	89106670	5	Milk yield (ECM)	88109377	89423473	22664
BovineHD0500025095	5	88496726	5	Dry matter intake	88109377	89423473	22648
BovineHD0500025169	5	88775545	5	Dry matter intake	88109377	89423473	22648
BovineHD0500025170	5	88776147	5	Dry matter intake	88109377	89423473	22648
BTB-01278164	5	88776643	5	Dry matter intake	88109377	89423473	22648
BovineHD0500025171	5	88777410	5	Dry matter intake	88109377	89423473	22648
BovineHD0500025181	5	88795885	5	Dry matter intake	88109377	89423473	22648
BovineHD0500025185	5	88816743	5	Dry matter intake	88109377	89423473	22648
BovineHD0500025187	5	88822777	5	Dry matter intake	88109377	89423473	22648
BovineHD0500025189	5	88830128	5	Dry matter intake	88109377	89423473	22648
BovineHD0500025213	5	88942072	5	Dry matter intake	88109377	89423473	22648
Hapmap58253-rs29024365	5	88945532	5	Dry matter intake	88109377	89423473	22648
BovineHD0500025214	5	88946903	5	Dry matter intake	88109377	89423473	22648
BovineHD0500025276	5	89106670	5	Dry matter intake	88109377	89423473	22648
BovineHD0500025095	5	88496726	5	Sire conception rate	88109377	89423473	22579
BovineHD0500025169	5	88775545	5	Sire conception rate	88109377	89423473	22579
BovineHD0500025170	5	88776147	5	Sire conception rate	88109377	89423473	22579
BTB-01278164	5	88776643	5	Sire conception rate	88109377	89423473	22579
BovineHD0500025171	5	88777410	5	Sire conception rate	88109377	89423473	22579
BovineHD0500025181	5	88795885	5	Sire conception rate	88109377	89423473	22579
BovineHD0500025185	5	88816743	5	Sire conception rate	88109377	89423473	22579
BovineHD0500025187	5	88822777	5	Sire conception rate	88109377	89423473	22579
BovineHD0500025189	5	88830128	5	Sire conception rate	88109377	89423473	22579
BovineHD0500025213	5	88942072	5	Sire conception rate	88109377	89423473	22579
Hapmap58253-rs29024365	5	88945532	5	Sire conception rate	88109377	89423473	22579
BovineHD0500025214	5	88946903	5	Sire conception rate	88109377	89423473	22579
BovineHD0500025276	5	89106670	5	Sire conception rate	88109377	89423473	22579
BovineHD0500025095	5	88496726	5	Sire conception rate	88109377	89423473	22585
BovineHD0500025169	5	88775545	5	Sire conception rate	88109377	89423473	22585
BovineHD0500025170	5	88776147	5	Sire conception rate	88109377	89423473	22585
BTB-01278164	5	88776643	5	Sire conception rate	88109377	89423473	22585
BovineHD0500025171	5	88777410	5	Sire conception rate	88109377	89423473	22585
BovineHD0500025181	5	88795885	5	Sire conception rate	88109377	89423473	22585
BovineHD0500025185	5	88816743	5	Sire conception rate	88109377	89423473	22585
BovineHD0500025187	5	88822777	5	Sire conception rate	88109377	89423473	22585
BovineHD0500025189	5	88830128	5	Sire conception rate	88109377	89423473	22585
BovineHD0500025213	5	88942072	5	Sire conception rate	88109377	89423473	22585
Hapmap58253-rs29024365	5	88945532	5	Sire conception rate	88109377	89423473	22585
BovineHD0500025214	5	88946903	5	Sire conception rate	88109377	89423473	22585
BovineHD0500025276	5	89106670	5	Sire conception rate	88109377	89423473	22585
BovineHD0500025095	5	88496726	5	Dry matter intake	88109377	89423473	22649
BovineHD0500025169	5	88775545	5	Dry matter intake	88109377	89423473	22649
BovineHD0500025170	5	88776147	5	Dry matter intake	88109377	89423473	22649
BTB-01278164	5	88776643	5	Dry matter intake	88109377	89423473	22649
BovineHD0500025171	5	88777410	5	Dry matter intake	88109377	89423473	22649
BovineHD0500025181	5	88795885	5	Dry matter intake	88109377	89423473	22649
BovineHD0500025185	5	88816743	5	Dry matter intake	88109377	89423473	22649
BovineHD0500025187	5	88822777	5	Dry matter intake	88109377	89423473	22649
BovineHD0500025189	5	88830128	5	Dry matter intake	88109377	89423473	22649
BovineHD0500025213	5	88942072	5	Dry matter intake	88109377	89423473	22649
Hapmap58253-rs29024365	5	88945532	5	Dry matter intake	88109377	89423473	22649
BovineHD0500025214	5	88946903	5	Dry matter intake	88109377	89423473	22649
BovineHD0500025276	5	89106670	5	Dry matter intake	88109377	89423473	22649
BovineHD0600024194	6	88483796	6	Body condition score	88109377	89423473	22635
BovineHD0600024195	6	88485244	6	Body condition score	88109377	89423473	22635
BovineHD0600024196	6	88487379	6	Body condition score	88109377	89423473	22635
BovineHD0600024197	6	88487885	6	Body condition score	88109377	89423473	22635
BovineHD0600024198	6	88488422	6	Body condition score	88109377	89423473	22635
BovineHD0600024200	6	88492507	6	Body condition score	88109377	89423473	22635
BovineHD0600024201	6	88494442	6	Body condition score	88109377	89423473	22635
BovineHD0600024202	6	88495642	6	Body condition score	88109377	89423473	22635
BovineHD0600024203	6	88496961	6	Body condition score	88109377	89423473	22635
BovineHD0600024204	6	88498400	6	Body condition score	88109377	89423473	22635
BovineHD0600024222	6	88570607	6	Body condition score	88109377	89423473	22635
BovineHD0600024223	6	88571337	6	Body condition score	88109377	89423473	22635
BovineHD0600024224	6	88571900	6	Body condition score	88109377	89423473	22635
BovineHD0600024225	6	88572688	6	Body condition score	88109377	89423473	22635
BovineHD0600024226	6	88574851	6	Body condition score	88109377	89423473	22635
BovineHD0600024227	6	88576602	6	Body condition score	88109377	89423473	22635
BovineHD0600024194	6	88483796	6	Milk yield (ECM)	88109377	89423473	22665
BovineHD0600024195	6	88485244	6	Milk yield (ECM)	88109377	89423473	22665
BovineHD0600024196	6	88487379	6	Milk yield (ECM)	88109377	89423473	22665
BovineHD0600024197	6	88487885	6	Milk yield (ECM)	88109377	89423473	22665
BovineHD0600024198	6	88488422	6	Milk yield (ECM)	88109377	89423473	22665
BovineHD0600024200	6	88492507	6	Milk yield (ECM)	88109377	89423473	22665
BovineHD0600024201	6	88494442	6	Milk yield (ECM)	88109377	89423473	22665
BovineHD0600024202	6	88495642	6	Milk yield (ECM)	88109377	89423473	22665
BovineHD0600024203	6	88496961	6	Milk yield (ECM)	88109377	89423473	22665
BovineHD0600024204	6	88498400	6	Milk yield (ECM)	88109377	89423473	22665
BovineHD0600024222	6	88570607	6	Milk yield (ECM)	88109377	89423473	22665
BovineHD0600024223	6	88571337	6	Milk yield (ECM)	88109377	89423473	22665
BovineHD0600024224	6	88571900	6	Milk yield (ECM)	88109377	89423473	22665
BovineHD0600024225	6	88572688	6	Milk yield (ECM)	88109377	89423473	22665
BovineHD0600024226	6	88574851	6	Milk yield (ECM)	88109377	89423473	22665
BovineHD0600024227	6	88576602	6	Milk yield (ECM)	88109377	89423473	22665
BovineHD0600024194	6	88483796	6	Dry matter intake	88109377	89423473	23226
BovineHD0600024195	6	88485244	6	Dry matter intake	88109377	89423473	23226
BovineHD0600024196	6	88487379	6	Dry matter intake	88109377	89423473	23226
BovineHD0600024197	6	88487885	6	Dry matter intake	88109377	89423473	23226
BovineHD0600024198	6	88488422	6	Dry matter intake	88109377	89423473	23226
BovineHD0600024200	6	88492507	6	Dry matter intake	88109377	89423473	23226
BovineHD0600024201	6	88494442	6	Dry matter intake	88109377	89423473	23226
BovineHD0600024202	6	88495642	6	Dry matter intake	88109377	89423473	23226
BovineHD0600024203	6	88496961	6	Dry matter intake	88109377	89423473	23226
BovineHD0600024204	6	88498400	6	Dry matter intake	88109377	89423473	23226
BovineHD0600024222	6	88570607	6	Dry matter intake	88109377	89423473	23226
BovineHD0600024223	6	88571337	6	Dry matter intake	88109377	89423473	23226
BovineHD0600024224	6	88571900	6	Dry matter intake	88109377	89423473	23226
BovineHD0600024225	6	88572688	6	Dry matter intake	88109377	89423473	23226
BovineHD0600024226	6	88574851	6	Dry matter intake	88109377	89423473	23226
BovineHD0600024227	6	88576602	6	Dry matter intake	88109377	89423473	23226
BovineHD0600024194	6	88483796	6	Milking speed	88109377	89423473	22753
BovineHD0600024195	6	88485244	6	Milking speed	88109377	89423473	22753
BovineHD0600024196	6	88487379	6	Milking speed	88109377	89423473	22753
BovineHD0600024197	6	88487885	6	Milking speed	88109377	89423473	22753
BovineHD0600024198	6	88488422	6	Milking speed	88109377	89423473	22753
BovineHD0600024200	6	88492507	6	Milking speed	88109377	89423473	22753
BovineHD0600024201	6	88494442	6	Milking speed	88109377	89423473	22753
BovineHD0600024202	6	88495642	6	Milking speed	88109377	89423473	22753
BovineHD0600024203	6	88496961	6	Milking speed	88109377	89423473	22753
BovineHD0600024204	6	88498400	6	Milking speed	88109377	89423473	22753
BovineHD0600024222	6	88570607	6	Milking speed	88109377	89423473	22753
BovineHD0600024223	6	88571337	6	Milking speed	88109377	89423473	22753
BovineHD0600024224	6	88571900	6	Milking speed	88109377	89423473	22753
BovineHD0600024225	6	88572688	6	Milking speed	88109377	89423473	22753
BovineHD0600024226	6	88574851	6	Milking speed	88109377	89423473	22753
BovineHD0600024227	6	88576602	6	Milking speed	88109377	89423473	22753
BovineHD0600024194	6	88483796	6	Milking speed	88109377	89423473	22754
BovineHD0600024195	6	88485244	6	Milking speed	88109377	89423473	22754
BovineHD0600024196	6	88487379	6	Milking speed	88109377	89423473	22754
BovineHD0600024197	6	88487885	6	Milking speed	88109377	89423473	22754
BovineHD0600024198	6	88488422	6	Milking speed	88109377	89423473	22754
BovineHD0600024200	6	88492507	6	Milking speed	88109377	89423473	22754
BovineHD0600024201	6	88494442	6	Milking speed	88109377	89423473	22754
BovineHD0600024202	6	88495642	6	Milking speed	88109377	89423473	22754
BovineHD0600024203	6	88496961	6	Milking speed	88109377	89423473	22754
BovineHD0600024204	6	88498400	6	Milking speed	88109377	89423473	22754
BovineHD0600024222	6	88570607	6	Milking speed	88109377	89423473	22754
BovineHD0600024223	6	88571337	6	Milking speed	88109377	89423473	22754
BovineHD0600024224	6	88571900	6	Milking speed	88109377	89423473	22754
BovineHD0600024225	6	88572688	6	Milking speed	88109377	89423473	22754
BovineHD0600024226	6	88574851	6	Milking speed	88109377	89423473	22754
BovineHD0600024227	6	88576602	6	Milking speed	88109377	89423473	22754
BovineHD0600024194	6	88483796	6	Milk yield (ECM)	88109377	89423473	22666
BovineHD0600024195	6	88485244	6	Milk yield (ECM)	88109377	89423473	22666
BovineHD0600024196	6	88487379	6	Milk yield (ECM)	88109377	89423473	22666
BovineHD0600024197	6	88487885	6	Milk yield (ECM)	88109377	89423473	22666
BovineHD0600024198	6	88488422	6	Milk yield (ECM)	88109377	89423473	22666
BovineHD0600024200	6	88492507	6	Milk yield (ECM)	88109377	89423473	22666
BovineHD0600024201	6	88494442	6	Milk yield (ECM)	88109377	89423473	22666
BovineHD0600024202	6	88495642	6	Milk yield (ECM)	88109377	89423473	22666
BovineHD0600024203	6	88496961	6	Milk yield (ECM)	88109377	89423473	22666
BovineHD0600024204	6	88498400	6	Milk yield (ECM)	88109377	89423473	22666
BovineHD0600024222	6	88570607	6	Milk yield (ECM)	88109377	89423473	22666
BovineHD0600024223	6	88571337	6	Milk yield (ECM)	88109377	89423473	22666
BovineHD0600024224	6	88571900	6	Milk yield (ECM)	88109377	89423473	22666
BovineHD0600024225	6	88572688	6	Milk yield (ECM)	88109377	89423473	22666
BovineHD0600024226	6	88574851	6	Milk yield (ECM)	88109377	89423473	22666
BovineHD0600024227	6	88576602	6	Milk yield (ECM)	88109377	89423473	22666
BovineHD0100025787	1	90688598	1	Heat tolerance	90025134	90956859	31177
BovineHD0100025789	1	90701290	1	Heat tolerance	90025134	90956859	31177
BovineHD0100025804	1	90758147	1	Heat tolerance	90025134	90956859	31177
BovineHD0500030302	5	105532518	5	Shear force	105324392	107632157	20762
Hapmap50459-BTA-74922	5	105769374	5	Shear force	105324392	107632157	20762
BovineHD0500030387	5	105773582	5	Shear force	105324392	107632157	20762
BovineHD4100004041	5	105775840	5	Shear force	105324392	107632157	20762
BovineHD0500030390	5	105781885	5	Shear force	105324392	107632157	20762
BovineHD0500030391	5	105782529	5	Shear force	105324392	107632157	20762
BovineHD0500030392	5	105783652	5	Shear force	105324392	107632157	20762
BovineHD0500030393	5	105784837	5	Shear force	105324392	107632157	20762
BovineHD0500030395	5	105791509	5	Shear force	105324392	107632157	20762
BovineHD0500030396	5	105795175	5	Shear force	105324392	107632157	20762
BovineHD0500030397	5	105800017	5	Shear force	105324392	107632157	20762
BovineHD0500030398	5	105804923	5	Shear force	105324392	107632157	20762
BovineHD0500030405	5	105829017	5	Shear force	105324392	107632157	20762
BovineHD0500030406	5	105834464	5	Shear force	105324392	107632157	20762
BovineHD0500030407	5	105838237	5	Shear force	105324392	107632157	20762
Hapmap60480-ss46526970	5	105870613	5	Shear force	105324392	107632157	20762
BovineHD0500030412	5	105871539	5	Shear force	105324392	107632157	20762
BovineHD0500030413	5	105872692	5	Shear force	105324392	107632157	20762
BovineHD0500030414	5	105876019	5	Shear force	105324392	107632157	20762
BovineHD0500030415	5	105879057	5	Shear force	105324392	107632157	20762
BovineHD0500030418	5	105890247	5	Shear force	105324392	107632157	20762
BovineHD0500030419	5	105896139	5	Shear force	105324392	107632157	20762
BovineHD0500030422	5	105933019	5	Shear force	105324392	107632157	20762
BovineHD0500030425	5	105945611	5	Shear force	105324392	107632157	20762
BovineHD0500030430	5	105968891	5	Shear force	105324392	107632157	20762
BovineHD0500030433	5	105981787	5	Shear force	105324392	107632157	20762
BovineHD0500030439	5	106140847	5	Shear force	105324392	107632157	20762
BovineHD0500030443	5	106145359	5	Shear force	105324392	107632157	20762
BovineHD0500030457	5	106168327	5	Shear force	105324392	107632157	20762
BovineHD0500030459	5	106172966	5	Shear force	105324392	107632157	20762
BovineHD0500030460	5	106173868	5	Shear force	105324392	107632157	20762
BovineHD0500030474	5	106199422	5	Shear force	105324392	107632157	20762
BovineHD0500030475	5	106203648	5	Shear force	105324392	107632157	20762
BovineHD4100004042	5	106233934	5	Shear force	105324392	107632157	20762
BovineHD0500030483	5	106247266	5	Shear force	105324392	107632157	20762
BovineHD0500030484	5	106250561	5	Shear force	105324392	107632157	20762
BovineHD0500030485	5	106256616	5	Shear force	105324392	107632157	20762
BovineHD0500030486	5	106261873	5	Shear force	105324392	107632157	20762
BovineHD0500030487	5	106264394	5	Shear force	105324392	107632157	20762
BovineHD0500030488	5	106267060	5	Shear force	105324392	107632157	20762
ARS-BFGL-NGS-39379	5	106269362	5	Shear force	105324392	107632157	20762
BovineHD0500030489	5	106269953	5	Shear force	105324392	107632157	20762
BovineHD0500030505	5	106349750	5	Shear force	105324392	107632157	20762
BovineHD0500030506	5	106357036	5	Shear force	105324392	107632157	20762
BovineHD0500030507	5	106362576	5	Shear force	105324392	107632157	20762
BovineHD0500030508	5	106367181	5	Shear force	105324392	107632157	20762
ARS-BFGL-NGS-57820	14	1651311	14	Clinical mastitis (EBV)	1651291	39188967	25260
BovineHD1400000204	14	1667797	14	Clinical mastitis (EBV)	1651291	39188967	25260
BovineHD1400000206	14	1679844	14	Clinical mastitis (EBV)	1651291	39188967	25260
BovineHD1400000216	14	1736599	14	Clinical mastitis (EBV)	1651291	39188967	25260
ARS-BFGL-NGS-4939	14	1801116	14	Clinical mastitis (EBV)	1651291	39188967	25260
BovineHD1400000243	14	1868636	14	Clinical mastitis (EBV)	1651291	39188967	25260
BovineHD1400000246	14	1880378	14	Clinical mastitis (EBV)	1651291	39188967	25260
BovineHD1400000249	14	1892559	14	Clinical mastitis (EBV)	1651291	39188967	25260
BovineHD1400000262	14	1967325	14	Clinical mastitis (EBV)	1651291	39188967	25260
BovineHD1400000271	14	2002126	14	Clinical mastitis (EBV)	1651291	39188967	25260
UA-IFASA-6878	14	2002873	14	Clinical mastitis (EBV)	1651291	39188967	25260
BovineHD1400000275	14	2019390	14	Clinical mastitis (EBV)	1651291	39188967	25260
BovineHD1400000281	14	2046297	14	Clinical mastitis (EBV)	1651291	39188967	25260
BovineHD1400000282	14	2051225	14	Clinical mastitis (EBV)	1651291	39188967	25260
ARS-BFGL-NGS-107379	14	2054457	14	Clinical mastitis (EBV)	1651291	39188967	25260
BovineHD1400000283	14	2057629	14	Clinical mastitis (EBV)	1651291	39188967	25260
BovineHD1400000285	14	2066638	14	Clinical mastitis (EBV)	1651291	39188967	25260
BovineHD1400000286	14	2069181	14	Clinical mastitis (EBV)	1651291	39188967	25260
BovineHD1400000287	14	2076458	14	Clinical mastitis (EBV)	1651291	39188967	25260
BovineHD1400000290	14	2089613	14	Clinical mastitis (EBV)	1651291	39188967	25260
BovineHD1400000301	14	2150825	14	Clinical mastitis (EBV)	1651291	39188967	25260
BovineHD4100010523	14	2198215	14	Clinical mastitis (EBV)	1651291	39188967	25260
BovineHD1400011122	14	38764719	14	Clinical mastitis (EBV)	1651291	39188967	25260
ARS-BFGL-NGS-4939	14	1801116	14	Clinical mastitis (EBV)	1801096	39188967	25261
BovineHD1400000243	14	1868636	14	Clinical mastitis (EBV)	1801096	39188967	25261
BovineHD1400000246	14	1880378	14	Clinical mastitis (EBV)	1801096	39188967	25261
BovineHD1400000249	14	1892559	14	Clinical mastitis (EBV)	1801096	39188967	25261
BovineHD1400000262	14	1967325	14	Clinical mastitis (EBV)	1801096	39188967	25261
BovineHD1400000271	14	2002126	14	Clinical mastitis (EBV)	1801096	39188967	25261
UA-IFASA-6878	14	2002873	14	Clinical mastitis (EBV)	1801096	39188967	25261
BovineHD1400000275	14	2019390	14	Clinical mastitis (EBV)	1801096	39188967	25261
BovineHD1400000281	14	2046297	14	Clinical mastitis (EBV)	1801096	39188967	25261
BovineHD1400000282	14	2051225	14	Clinical mastitis (EBV)	1801096	39188967	25261
ARS-BFGL-NGS-107379	14	2054457	14	Clinical mastitis (EBV)	1801096	39188967	25261
BovineHD1400000283	14	2057629	14	Clinical mastitis (EBV)	1801096	39188967	25261
BovineHD1400000285	14	2066638	14	Clinical mastitis (EBV)	1801096	39188967	25261
BovineHD1400000286	14	2069181	14	Clinical mastitis (EBV)	1801096	39188967	25261
BovineHD1400000287	14	2076458	14	Clinical mastitis (EBV)	1801096	39188967	25261
BovineHD1400000290	14	2089613	14	Clinical mastitis (EBV)	1801096	39188967	25261
BovineHD1400000301	14	2150825	14	Clinical mastitis (EBV)	1801096	39188967	25261
BovineHD4100010523	14	2198215	14	Clinical mastitis (EBV)	1801096	39188967	25261
BovineHD1400011122	14	38764719	14	Clinical mastitis (EBV)	1801096	39188967	25261
ARS-BFGL-NGS-107379	14	2054457	14	Clinical mastitis (EBV)	2054437	39188967	25262
BovineHD1400000283	14	2057629	14	Clinical mastitis (EBV)	2054437	39188967	25262
BovineHD1400000285	14	2066638	14	Clinical mastitis (EBV)	2054437	39188967	25262
BovineHD1400000286	14	2069181	14	Clinical mastitis (EBV)	2054437	39188967	25262
BovineHD1400000287	14	2076458	14	Clinical mastitis (EBV)	2054437	39188967	25262
BovineHD1400000290	14	2089613	14	Clinical mastitis (EBV)	2054437	39188967	25262
BovineHD1400000301	14	2150825	14	Clinical mastitis (EBV)	2054437	39188967	25262
BovineHD4100010523	14	2198215	14	Clinical mastitis (EBV)	2054437	39188967	25262
BovineHD1400011122	14	38764719	14	Clinical mastitis (EBV)	2054437	39188967	25262
Hapmap55262-rs29019766	13	2751375	13	Omega-3 unsaturated fatty acid content	2117987	2917354	19786
BovineHD1300001175	13	4518102	13	Shear force	3734277	5251194	20785
BovineHD1300001177	13	4524429	13	Shear force	3734277	5251194	20785
BovineHD1300001178	13	4527212	13	Shear force	3734277	5251194	20785
BovineHD1300001180	13	4536699	13	Shear force	3734277	5251194	20785
BovineHD1300001183	13	4546722	13	Shear force	3734277	5251194	20785
BovineHD1300001202	13	4626355	13	Shear force	3734277	5251194	20785
BovineHD1300001243	13	4806746	13	Shear force	3734277	5251194	20785
BovineHD1300001244	13	4808506	13	Shear force	3734277	5251194	20785
BovineHD1700001528	17	5596017	17	Marbling score	5515275	6525126	24672
BovineHD1700001528	17	5596017	17	Yield grade	5515275	6525126	24774
BovineHD1300002565	13	9582788	13	Subcutaneous fat	9509350	10895604	15291
BovineHD1300002565	13	9582788	13	Interval to first estrus after calving	9509350	10895604	15278
BovineHD1300002565	13	9582788	13	Gestation length	9509350	10895604	15475
BovineHD1300002565	13	9582788	13	Gestation length	9509350	10895604	15476
BovineHD1300002565	13	9582788	13	Gestation length	9509350	10895604	15477
BovineHD1300002565	13	9582788	13	Gestation length	9509350	10895604	15478
BovineHD1300002565	13	9582788	13	Male Fertility	9509350	10895604	15801
BovineHD1300002565	13	9582788	13	Milk alpha-casein percentage	9509350	10895604	15779
BovineHD1300002565	13	9582788	13	Milk kappa-casein percentage	9509350	10895604	15780
BovineHD1000003791	10	11107704	10	Milk yield (EBV)	11038214	11821341	16242
BovineHD1000003793	10	11110424	10	Milk yield (EBV)	11038214	11821341	16242
BovineHD1000003794	10	11111831	10	Milk yield (EBV)	11038214	11821341	16242
BovineHD1000003795	10	11112394	10	Milk yield (EBV)	11038214	11821341	16242
BovineHD1000003796	10	11113810	10	Milk yield (EBV)	11038214	11821341	16242
BovineHD1000003797	10	11116092	10	Milk yield (EBV)	11038214	11821341	16242
BovineHD1000003798	10	11120183	10	Milk yield (EBV)	11038214	11821341	16242
BovineHD1000003799	10	11120780	10	Milk yield (EBV)	11038214	11821341	16242
BovineHD1000003791	10	11107704	10	Milk fat yield (EBV)	11038214	11821341	16243
BovineHD1000003793	10	11110424	10	Milk fat yield (EBV)	11038214	11821341	16243
BovineHD1000003794	10	11111831	10	Milk fat yield (EBV)	11038214	11821341	16243
BovineHD1000003795	10	11112394	10	Milk fat yield (EBV)	11038214	11821341	16243
BovineHD1000003796	10	11113810	10	Milk fat yield (EBV)	11038214	11821341	16243
BovineHD1000003797	10	11116092	10	Milk fat yield (EBV)	11038214	11821341	16243
BovineHD1000003798	10	11120183	10	Milk fat yield (EBV)	11038214	11821341	16243
BovineHD1000003799	10	11120780	10	Milk fat yield (EBV)	11038214	11821341	16243
BovineHD1000003791	10	11107704	10	Milk protein yield (EBV)	11038214	11821341	16244
BovineHD1000003793	10	11110424	10	Milk protein yield (EBV)	11038214	11821341	16244
BovineHD1000003794	10	11111831	10	Milk protein yield (EBV)	11038214	11821341	16244
BovineHD1000003795	10	11112394	10	Milk protein yield (EBV)	11038214	11821341	16244
BovineHD1000003796	10	11113810	10	Milk protein yield (EBV)	11038214	11821341	16244
BovineHD1000003797	10	11116092	10	Milk protein yield (EBV)	11038214	11821341	16244
BovineHD1000003798	10	11120183	10	Milk protein yield (EBV)	11038214	11821341	16244
BovineHD1000003799	10	11120780	10	Milk protein yield (EBV)	11038214	11821341	16244
BovineHD1000003791	10	11107704	10	Milk fat percentage (EBV)	11038214	11821341	16245
BovineHD1000003793	10	11110424	10	Milk fat percentage (EBV)	11038214	11821341	16245
BovineHD1000003794	10	11111831	10	Milk fat percentage (EBV)	11038214	11821341	16245
BovineHD1000003795	10	11112394	10	Milk fat percentage (EBV)	11038214	11821341	16245
BovineHD1000003796	10	11113810	10	Milk fat percentage (EBV)	11038214	11821341	16245
BovineHD1000003797	10	11116092	10	Milk fat percentage (EBV)	11038214	11821341	16245
BovineHD1000003798	10	11120183	10	Milk fat percentage (EBV)	11038214	11821341	16245
BovineHD1000003799	10	11120780	10	Milk fat percentage (EBV)	11038214	11821341	16245
BovineHD1000003791	10	11107704	10	Milk protein percentage (EBV)	11038214	11821341	16246
BovineHD1000003793	10	11110424	10	Milk protein percentage (EBV)	11038214	11821341	16246
BovineHD1000003794	10	11111831	10	Milk protein percentage (EBV)	11038214	11821341	16246
BovineHD1000003795	10	11112394	10	Milk protein percentage (EBV)	11038214	11821341	16246
BovineHD1000003796	10	11113810	10	Milk protein percentage (EBV)	11038214	11821341	16246
BovineHD1000003797	10	11116092	10	Milk protein percentage (EBV)	11038214	11821341	16246
BovineHD1000003798	10	11120183	10	Milk protein percentage (EBV)	11038214	11821341	16246
BovineHD1000003799	10	11120780	10	Milk protein percentage (EBV)	11038214	11821341	16246
BovineHD1000003791	10	11107704	10	Interval from first to last insemination (EBV)	11038214	11821341	16247
BovineHD1000003793	10	11110424	10	Interval from first to last insemination (EBV)	11038214	11821341	16247
BovineHD1000003794	10	11111831	10	Interval from first to last insemination (EBV)	11038214	11821341	16247
BovineHD1000003795	10	11112394	10	Interval from first to last insemination (EBV)	11038214	11821341	16247
BovineHD1000003796	10	11113810	10	Interval from first to last insemination (EBV)	11038214	11821341	16247
BovineHD1000003797	10	11116092	10	Interval from first to last insemination (EBV)	11038214	11821341	16247
BovineHD1000003798	10	11120183	10	Interval from first to last insemination (EBV)	11038214	11821341	16247
BovineHD1000003799	10	11120780	10	Interval from first to last insemination (EBV)	11038214	11821341	16247
BovineHD0700005534	7	19827117	7	Cold tolerance	17086793	88971675	31181
BovineHD0700009460	7	33033099	7	Cold tolerance	17086793	88971675	31181
BovineHD0700009461	7	33035463	7	Cold tolerance	17086793	88971675	31181
BovineHD0700009462	7	33036844	7	Cold tolerance	17086793	88971675	31181
BovineHD0700009463	7	33038488	7	Cold tolerance	17086793	88971675	31181
BovineHD0700009467	7	33053979	7	Cold tolerance	17086793	88971675	31181
BovineHD0700009468	7	33057747	7	Cold tolerance	17086793	88971675	31181
BovineHD0700009469	7	33060291	7	Cold tolerance	17086793	88971675	31181
BovineHD0700009470	7	33061862	7	Cold tolerance	17086793	88971675	31181
BovineHD0700009471	7	33062566	7	Cold tolerance	17086793	88971675	31181
BovineHD0700009472	7	33063457	7	Cold tolerance	17086793	88971675	31181
BovineHD0700009473	7	33065688	7	Cold tolerance	17086793	88971675	31181
BovineHD0700009475	7	33068281	7	Cold tolerance	17086793	88971675	31181
BovineHD0700016484	7	57550966	7	Cold tolerance	17086793	88971675	31181
BovineHD0700024512	7	83546796	7	Cold tolerance	17086793	88971675	31181
BovineHD0600024228	6	88579659	6	Shear force	20861111	107632157	20763
BovineHD0600024229	6	88583177	6	Shear force	20861111	107632157	20763
BovineHD0600024230	6	88585964	6	Shear force	20861111	107632157	20763
ARS-BFGL-NGS-118182	6	88592295	6	Shear force	20861111	107632157	20763
BovineHD0600024233	6	88592892	6	Shear force	20861111	107632157	20763
BovineHD0600024234	6	88593468	6	Shear force	20861111	107632157	20763
BovineHD0600024235	6	88595163	6	Shear force	20861111	107632157	20763
BovineHD0600024236	6	88596305	6	Shear force	20861111	107632157	20763
BovineHD0600024238	6	88602728	6	Shear force	20861111	107632157	20763
BovineHD0600024241	6	88606025	6	Shear force	20861111	107632157	20763
BovineHD0600024242	6	88607075	6	Shear force	20861111	107632157	20763
BovineHD0600024243	6	88609449	6	Shear force	20861111	107632157	20763
BovineHD0600024244	6	88610383	6	Shear force	20861111	107632157	20763
BovineHD0600024291	6	88732184	6	Shear force	20861111	107632157	20763
BovineHD0600024303	6	88753354	6	Shear force	20861111	107632157	20763
BovineHD0600024338	6	88865430	6	Shear force	20861111	107632157	20763
BovineHD0600024352	6	88903186	6	Shear force	20861111	107632157	20763
BovineHD0600024354	6	88913092	6	Shear force	20861111	107632157	20763
BovineHD0600024355	6	88919352	6	Shear force	20861111	107632157	20763
BovineHD0600024357	6	88922396	6	Shear force	20861111	107632157	20763
BovineHD0600024365	6	88948552	6	Shear force	20861111	107632157	20763
BovineHD0600024403	6	89036570	6	Shear force	20861111	107632157	20763
BovineHD0600024228	6	88579659	6	Shear force	20861111	106490910	20764
BovineHD0600024229	6	88583177	6	Shear force	20861111	106490910	20764
BovineHD0600024230	6	88585964	6	Shear force	20861111	106490910	20764
ARS-BFGL-NGS-118182	6	88592295	6	Shear force	20861111	106490910	20764
BovineHD0600024233	6	88592892	6	Shear force	20861111	106490910	20764
BovineHD0600024234	6	88593468	6	Shear force	20861111	106490910	20764
BovineHD0600024235	6	88595163	6	Shear force	20861111	106490910	20764
BovineHD0600024236	6	88596305	6	Shear force	20861111	106490910	20764
BovineHD0600024238	6	88602728	6	Shear force	20861111	106490910	20764
BovineHD0600024241	6	88606025	6	Shear force	20861111	106490910	20764
BovineHD0600024242	6	88607075	6	Shear force	20861111	106490910	20764
BovineHD0600024243	6	88609449	6	Shear force	20861111	106490910	20764
BovineHD0600024244	6	88610383	6	Shear force	20861111	106490910	20764
BovineHD0600024291	6	88732184	6	Shear force	20861111	106490910	20764
BovineHD0600024303	6	88753354	6	Shear force	20861111	106490910	20764
BovineHD0600024338	6	88865430	6	Shear force	20861111	106490910	20764
BovineHD0600024352	6	88903186	6	Shear force	20861111	106490910	20764
BovineHD0600024354	6	88913092	6	Shear force	20861111	106490910	20764
BovineHD0600024355	6	88919352	6	Shear force	20861111	106490910	20764
BovineHD0600024357	6	88922396	6	Shear force	20861111	106490910	20764
BovineHD0600024365	6	88948552	6	Shear force	20861111	106490910	20764
BovineHD0600024403	6	89036570	6	Shear force	20861111	106490910	20764
BovineHD4100009039	11	77749964	11	Stearic acid content	24573237	105985714	31760
BovineHD4100009046	11	78448798	11	Stearic acid content	24573237	105985714	31760
ARS-BFGL-NGS-11105	11	78510118	11	Stearic acid content	24573237	105985714	31760
BovineHD1100022563	11	78620765	11	Stearic acid content	24573237	105985714	31760
BovineHD1400011122	14	38764719	14	Subcutaneous fat	31219729	43140076	20704
BovineHD1400011811	14	41361563	14	Subcutaneous fat	31219729	43140076	20704
BovineHD1400012011	14	42187575	14	Subcutaneous fat	31219729	43140076	20704
BovineHD1400012012	14	42192921	14	Subcutaneous fat	31219729	43140076	20704
BovineHD1400012014	14	42197902	14	Subcutaneous fat	31219729	43140076	20704
BovineHD1400011122	14	38764719	14	Subcutaneous fat	31219729	43140076	20705
BovineHD1400011811	14	41361563	14	Subcutaneous fat	31219729	43140076	20705
BovineHD1400012011	14	42187575	14	Subcutaneous fat	31219729	43140076	20705
BovineHD1400012012	14	42192921	14	Subcutaneous fat	31219729	43140076	20705
BovineHD1400012014	14	42197902	14	Subcutaneous fat	31219729	43140076	20705
BovineHD0700009460	7	33033099	7	Lean meat yield	31390885	33498488	37209
BovineHD0700009461	7	33035463	7	Lean meat yield	31390885	33498488	37209
BovineHD0700009462	7	33036844	7	Lean meat yield	31390885	33498488	37209
BovineHD0700009463	7	33038488	7	Lean meat yield	31390885	33498488	37209
BovineHD0700009467	7	33053979	7	Lean meat yield	31390885	33498488	37209
BovineHD0700009468	7	33057747	7	Lean meat yield	31390885	33498488	37209
BovineHD0700009469	7	33060291	7	Lean meat yield	31390885	33498488	37209
BovineHD0700009470	7	33061862	7	Lean meat yield	31390885	33498488	37209
BovineHD0700009471	7	33062566	7	Lean meat yield	31390885	33498488	37209
BovineHD0700009472	7	33063457	7	Lean meat yield	31390885	33498488	37209
BovineHD0700009473	7	33065688	7	Lean meat yield	31390885	33498488	37209
BovineHD0700009475	7	33068281	7	Lean meat yield	31390885	33498488	37209
BovineHD0700009460	7	33033099	7	Lean meat yield	31390885	33498488	37201
BovineHD0700009461	7	33035463	7	Lean meat yield	31390885	33498488	37201
BovineHD0700009462	7	33036844	7	Lean meat yield	31390885	33498488	37201
BovineHD0700009463	7	33038488	7	Lean meat yield	31390885	33498488	37201
BovineHD0700009467	7	33053979	7	Lean meat yield	31390885	33498488	37201
BovineHD0700009468	7	33057747	7	Lean meat yield	31390885	33498488	37201
BovineHD0700009469	7	33060291	7	Lean meat yield	31390885	33498488	37201
BovineHD0700009470	7	33061862	7	Lean meat yield	31390885	33498488	37201
BovineHD0700009471	7	33062566	7	Lean meat yield	31390885	33498488	37201
BovineHD0700009472	7	33063457	7	Lean meat yield	31390885	33498488	37201
BovineHD0700009473	7	33065688	7	Lean meat yield	31390885	33498488	37201
BovineHD0700009475	7	33068281	7	Lean meat yield	31390885	33498488	37201
BovineHD0700009460	7	33033099	7	Lean meat yield	31390885	33498488	37191
BovineHD0700009461	7	33035463	7	Lean meat yield	31390885	33498488	37191
BovineHD0700009462	7	33036844	7	Lean meat yield	31390885	33498488	37191
BovineHD0700009463	7	33038488	7	Lean meat yield	31390885	33498488	37191
BovineHD0700009467	7	33053979	7	Lean meat yield	31390885	33498488	37191
BovineHD0700009468	7	33057747	7	Lean meat yield	31390885	33498488	37191
BovineHD0700009469	7	33060291	7	Lean meat yield	31390885	33498488	37191
BovineHD0700009470	7	33061862	7	Lean meat yield	31390885	33498488	37191
BovineHD0700009471	7	33062566	7	Lean meat yield	31390885	33498488	37191
BovineHD0700009472	7	33063457	7	Lean meat yield	31390885	33498488	37191
BovineHD0700009473	7	33065688	7	Lean meat yield	31390885	33498488	37191
BovineHD0700009475	7	33068281	7	Lean meat yield	31390885	33498488	37191
BovineHD0700009460	7	33033099	7	Lean meat yield	31390885	33498488	37181
BovineHD0700009461	7	33035463	7	Lean meat yield	31390885	33498488	37181
BovineHD0700009462	7	33036844	7	Lean meat yield	31390885	33498488	37181
BovineHD0700009463	7	33038488	7	Lean meat yield	31390885	33498488	37181
BovineHD0700009467	7	33053979	7	Lean meat yield	31390885	33498488	37181
BovineHD0700009468	7	33057747	7	Lean meat yield	31390885	33498488	37181
BovineHD0700009469	7	33060291	7	Lean meat yield	31390885	33498488	37181
BovineHD0700009470	7	33061862	7	Lean meat yield	31390885	33498488	37181
BovineHD0700009471	7	33062566	7	Lean meat yield	31390885	33498488	37181
BovineHD0700009472	7	33063457	7	Lean meat yield	31390885	33498488	37181
BovineHD0700009473	7	33065688	7	Lean meat yield	31390885	33498488	37181
BovineHD0700009475	7	33068281	7	Lean meat yield	31390885	33498488	37181
BovineHD0700009460	7	33033099	7	Lean meat yield	31390885	33498488	37167
BovineHD0700009461	7	33035463	7	Lean meat yield	31390885	33498488	37167
BovineHD0700009462	7	33036844	7	Lean meat yield	31390885	33498488	37167
BovineHD0700009463	7	33038488	7	Lean meat yield	31390885	33498488	37167
BovineHD0700009467	7	33053979	7	Lean meat yield	31390885	33498488	37167
BovineHD0700009468	7	33057747	7	Lean meat yield	31390885	33498488	37167
BovineHD0700009469	7	33060291	7	Lean meat yield	31390885	33498488	37167
BovineHD0700009470	7	33061862	7	Lean meat yield	31390885	33498488	37167
BovineHD0700009471	7	33062566	7	Lean meat yield	31390885	33498488	37167
BovineHD0700009472	7	33063457	7	Lean meat yield	31390885	33498488	37167
BovineHD0700009473	7	33065688	7	Lean meat yield	31390885	33498488	37167
BovineHD0700009475	7	33068281	7	Lean meat yield	31390885	33498488	37167
BovineHD0700009460	7	33033099	7	Lean meat yield	31390885	33498488	37141
BovineHD0700009461	7	33035463	7	Lean meat yield	31390885	33498488	37141
BovineHD0700009462	7	33036844	7	Lean meat yield	31390885	33498488	37141
BovineHD0700009463	7	33038488	7	Lean meat yield	31390885	33498488	37141
BovineHD0700009467	7	33053979	7	Lean meat yield	31390885	33498488	37141
BovineHD0700009468	7	33057747	7	Lean meat yield	31390885	33498488	37141
BovineHD0700009469	7	33060291	7	Lean meat yield	31390885	33498488	37141
BovineHD0700009470	7	33061862	7	Lean meat yield	31390885	33498488	37141
BovineHD0700009471	7	33062566	7	Lean meat yield	31390885	33498488	37141
BovineHD0700009472	7	33063457	7	Lean meat yield	31390885	33498488	37141
BovineHD0700009473	7	33065688	7	Lean meat yield	31390885	33498488	37141
BovineHD0700009475	7	33068281	7	Lean meat yield	31390885	33498488	37141
BovineHD0700009460	7	33033099	7	Lean meat yield	31390885	33498488	37100
BovineHD0700009461	7	33035463	7	Lean meat yield	31390885	33498488	37100
BovineHD0700009462	7	33036844	7	Lean meat yield	31390885	33498488	37100
BovineHD0700009463	7	33038488	7	Lean meat yield	31390885	33498488	37100
BovineHD0700009467	7	33053979	7	Lean meat yield	31390885	33498488	37100
BovineHD0700009468	7	33057747	7	Lean meat yield	31390885	33498488	37100
BovineHD0700009469	7	33060291	7	Lean meat yield	31390885	33498488	37100
BovineHD0700009470	7	33061862	7	Lean meat yield	31390885	33498488	37100
BovineHD0700009471	7	33062566	7	Lean meat yield	31390885	33498488	37100
BovineHD0700009472	7	33063457	7	Lean meat yield	31390885	33498488	37100
BovineHD0700009473	7	33065688	7	Lean meat yield	31390885	33498488	37100
BovineHD0700009475	7	33068281	7	Lean meat yield	31390885	33498488	37100
BovineHD0700009460	7	33033099	7	Lean meat yield	31390885	33498488	37087
BovineHD0700009461	7	33035463	7	Lean meat yield	31390885	33498488	37087
BovineHD0700009462	7	33036844	7	Lean meat yield	31390885	33498488	37087
BovineHD0700009463	7	33038488	7	Lean meat yield	31390885	33498488	37087
BovineHD0700009467	7	33053979	7	Lean meat yield	31390885	33498488	37087
BovineHD0700009468	7	33057747	7	Lean meat yield	31390885	33498488	37087
BovineHD0700009469	7	33060291	7	Lean meat yield	31390885	33498488	37087
BovineHD0700009470	7	33061862	7	Lean meat yield	31390885	33498488	37087
BovineHD0700009471	7	33062566	7	Lean meat yield	31390885	33498488	37087
BovineHD0700009472	7	33063457	7	Lean meat yield	31390885	33498488	37087
BovineHD0700009473	7	33065688	7	Lean meat yield	31390885	33498488	37087
BovineHD0700009475	7	33068281	7	Lean meat yield	31390885	33498488	37087
BovineHD0700009460	7	33033099	7	Lean meat yield	31390885	33498488	37077
BovineHD0700009461	7	33035463	7	Lean meat yield	31390885	33498488	37077
BovineHD0700009462	7	33036844	7	Lean meat yield	31390885	33498488	37077
BovineHD0700009463	7	33038488	7	Lean meat yield	31390885	33498488	37077
BovineHD0700009467	7	33053979	7	Lean meat yield	31390885	33498488	37077
BovineHD0700009468	7	33057747	7	Lean meat yield	31390885	33498488	37077
BovineHD0700009469	7	33060291	7	Lean meat yield	31390885	33498488	37077
BovineHD0700009470	7	33061862	7	Lean meat yield	31390885	33498488	37077
BovineHD0700009471	7	33062566	7	Lean meat yield	31390885	33498488	37077
BovineHD0700009472	7	33063457	7	Lean meat yield	31390885	33498488	37077
BovineHD0700009473	7	33065688	7	Lean meat yield	31390885	33498488	37077
BovineHD0700009475	7	33068281	7	Lean meat yield	31390885	33498488	37077
BovineHD0700009460	7	33033099	7	Lean meat yield	31390885	33498488	37071
BovineHD0700009461	7	33035463	7	Lean meat yield	31390885	33498488	37071
BovineHD0700009462	7	33036844	7	Lean meat yield	31390885	33498488	37071
BovineHD0700009463	7	33038488	7	Lean meat yield	31390885	33498488	37071
BovineHD0700009467	7	33053979	7	Lean meat yield	31390885	33498488	37071
BovineHD0700009468	7	33057747	7	Lean meat yield	31390885	33498488	37071
BovineHD0700009469	7	33060291	7	Lean meat yield	31390885	33498488	37071
BovineHD0700009470	7	33061862	7	Lean meat yield	31390885	33498488	37071
BovineHD0700009471	7	33062566	7	Lean meat yield	31390885	33498488	37071
BovineHD0700009472	7	33063457	7	Lean meat yield	31390885	33498488	37071
BovineHD0700009473	7	33065688	7	Lean meat yield	31390885	33498488	37071
BovineHD0700009475	7	33068281	7	Lean meat yield	31390885	33498488	37071
BovineHD0700009460	7	33033099	7	Lean meat yield	31390885	33498488	37060
BovineHD0700009461	7	33035463	7	Lean meat yield	31390885	33498488	37060
BovineHD0700009462	7	33036844	7	Lean meat yield	31390885	33498488	37060
BovineHD0700009463	7	33038488	7	Lean meat yield	31390885	33498488	37060
BovineHD0700009467	7	33053979	7	Lean meat yield	31390885	33498488	37060
BovineHD0700009468	7	33057747	7	Lean meat yield	31390885	33498488	37060
BovineHD0700009469	7	33060291	7	Lean meat yield	31390885	33498488	37060
BovineHD0700009470	7	33061862	7	Lean meat yield	31390885	33498488	37060
BovineHD0700009471	7	33062566	7	Lean meat yield	31390885	33498488	37060
BovineHD0700009472	7	33063457	7	Lean meat yield	31390885	33498488	37060
BovineHD0700009473	7	33065688	7	Lean meat yield	31390885	33498488	37060
BovineHD0700009475	7	33068281	7	Lean meat yield	31390885	33498488	37060
BovineHD0700009460	7	33033099	7	Lean meat yield	31390885	33498488	37059
BovineHD0700009461	7	33035463	7	Lean meat yield	31390885	33498488	37059
BovineHD0700009462	7	33036844	7	Lean meat yield	31390885	33498488	37059
BovineHD0700009463	7	33038488	7	Lean meat yield	31390885	33498488	37059
BovineHD0700009467	7	33053979	7	Lean meat yield	31390885	33498488	37059
BovineHD0700009468	7	33057747	7	Lean meat yield	31390885	33498488	37059
BovineHD0700009469	7	33060291	7	Lean meat yield	31390885	33498488	37059
BovineHD0700009470	7	33061862	7	Lean meat yield	31390885	33498488	37059
BovineHD0700009471	7	33062566	7	Lean meat yield	31390885	33498488	37059
BovineHD0700009472	7	33063457	7	Lean meat yield	31390885	33498488	37059
BovineHD0700009473	7	33065688	7	Lean meat yield	31390885	33498488	37059
BovineHD0700009475	7	33068281	7	Lean meat yield	31390885	33498488	37059
BovineHD0700009460	7	33033099	7	Lean meat yield	31390885	33498488	37054
BovineHD0700009461	7	33035463	7	Lean meat yield	31390885	33498488	37054
BovineHD0700009462	7	33036844	7	Lean meat yield	31390885	33498488	37054
BovineHD0700009463	7	33038488	7	Lean meat yield	31390885	33498488	37054
BovineHD0700009467	7	33053979	7	Lean meat yield	31390885	33498488	37054
BovineHD0700009468	7	33057747	7	Lean meat yield	31390885	33498488	37054
BovineHD0700009469	7	33060291	7	Lean meat yield	31390885	33498488	37054
BovineHD0700009470	7	33061862	7	Lean meat yield	31390885	33498488	37054
BovineHD0700009471	7	33062566	7	Lean meat yield	31390885	33498488	37054
BovineHD0700009472	7	33063457	7	Lean meat yield	31390885	33498488	37054
BovineHD0700009473	7	33065688	7	Lean meat yield	31390885	33498488	37054
BovineHD0700009475	7	33068281	7	Lean meat yield	31390885	33498488	37054
BovineHD0700009460	7	33033099	7	Lean meat yield	31390885	33498488	37044
BovineHD0700009461	7	33035463	7	Lean meat yield	31390885	33498488	37044
BovineHD0700009462	7	33036844	7	Lean meat yield	31390885	33498488	37044
BovineHD0700009463	7	33038488	7	Lean meat yield	31390885	33498488	37044
BovineHD0700009467	7	33053979	7	Lean meat yield	31390885	33498488	37044
BovineHD0700009468	7	33057747	7	Lean meat yield	31390885	33498488	37044
BovineHD0700009469	7	33060291	7	Lean meat yield	31390885	33498488	37044
BovineHD0700009470	7	33061862	7	Lean meat yield	31390885	33498488	37044
BovineHD0700009471	7	33062566	7	Lean meat yield	31390885	33498488	37044
BovineHD0700009472	7	33063457	7	Lean meat yield	31390885	33498488	37044
BovineHD0700009473	7	33065688	7	Lean meat yield	31390885	33498488	37044
BovineHD0700009475	7	33068281	7	Lean meat yield	31390885	33498488	37044
BovineHD0700009460	7	33033099	7	Lean meat yield	31390885	33498488	37016
BovineHD0700009461	7	33035463	7	Lean meat yield	31390885	33498488	37016
BovineHD0700009462	7	33036844	7	Lean meat yield	31390885	33498488	37016
BovineHD0700009463	7	33038488	7	Lean meat yield	31390885	33498488	37016
BovineHD0700009467	7	33053979	7	Lean meat yield	31390885	33498488	37016
BovineHD0700009468	7	33057747	7	Lean meat yield	31390885	33498488	37016
BovineHD0700009469	7	33060291	7	Lean meat yield	31390885	33498488	37016
BovineHD0700009470	7	33061862	7	Lean meat yield	31390885	33498488	37016
BovineHD0700009471	7	33062566	7	Lean meat yield	31390885	33498488	37016
BovineHD0700009472	7	33063457	7	Lean meat yield	31390885	33498488	37016
BovineHD0700009473	7	33065688	7	Lean meat yield	31390885	33498488	37016
BovineHD0700009475	7	33068281	7	Lean meat yield	31390885	33498488	37016
BovineHD0700009460	7	33033099	7	Lean meat yield	31390885	33498488	37004
BovineHD0700009461	7	33035463	7	Lean meat yield	31390885	33498488	37004
BovineHD0700009462	7	33036844	7	Lean meat yield	31390885	33498488	37004
BovineHD0700009463	7	33038488	7	Lean meat yield	31390885	33498488	37004
BovineHD0700009467	7	33053979	7	Lean meat yield	31390885	33498488	37004
BovineHD0700009468	7	33057747	7	Lean meat yield	31390885	33498488	37004
BovineHD0700009469	7	33060291	7	Lean meat yield	31390885	33498488	37004
BovineHD0700009470	7	33061862	7	Lean meat yield	31390885	33498488	37004
BovineHD0700009471	7	33062566	7	Lean meat yield	31390885	33498488	37004
BovineHD0700009472	7	33063457	7	Lean meat yield	31390885	33498488	37004
BovineHD0700009473	7	33065688	7	Lean meat yield	31390885	33498488	37004
BovineHD0700009475	7	33068281	7	Lean meat yield	31390885	33498488	37004
BovineHD0700009460	7	33033099	7	Lean meat yield	31390885	33498488	36986
BovineHD0700009461	7	33035463	7	Lean meat yield	31390885	33498488	36986
BovineHD0700009462	7	33036844	7	Lean meat yield	31390885	33498488	36986
BovineHD0700009463	7	33038488	7	Lean meat yield	31390885	33498488	36986
BovineHD0700009467	7	33053979	7	Lean meat yield	31390885	33498488	36986
BovineHD0700009468	7	33057747	7	Lean meat yield	31390885	33498488	36986
BovineHD0700009469	7	33060291	7	Lean meat yield	31390885	33498488	36986
BovineHD0700009470	7	33061862	7	Lean meat yield	31390885	33498488	36986
BovineHD0700009471	7	33062566	7	Lean meat yield	31390885	33498488	36986
BovineHD0700009472	7	33063457	7	Lean meat yield	31390885	33498488	36986
BovineHD0700009473	7	33065688	7	Lean meat yield	31390885	33498488	36986
BovineHD0700009475	7	33068281	7	Lean meat yield	31390885	33498488	36986
BovineHD0700009460	7	33033099	7	Lean meat yield	31390885	33498488	36930
BovineHD0700009461	7	33035463	7	Lean meat yield	31390885	33498488	36930
BovineHD0700009462	7	33036844	7	Lean meat yield	31390885	33498488	36930
BovineHD0700009463	7	33038488	7	Lean meat yield	31390885	33498488	36930
BovineHD0700009467	7	33053979	7	Lean meat yield	31390885	33498488	36930
BovineHD0700009468	7	33057747	7	Lean meat yield	31390885	33498488	36930
BovineHD0700009469	7	33060291	7	Lean meat yield	31390885	33498488	36930
BovineHD0700009470	7	33061862	7	Lean meat yield	31390885	33498488	36930
BovineHD0700009471	7	33062566	7	Lean meat yield	31390885	33498488	36930
BovineHD0700009472	7	33063457	7	Lean meat yield	31390885	33498488	36930
BovineHD0700009473	7	33065688	7	Lean meat yield	31390885	33498488	36930
BovineHD0700009475	7	33068281	7	Lean meat yield	31390885	33498488	36930
BovineHD0700009460	7	33033099	7	Lean meat yield	31390885	33498488	36916
BovineHD0700009461	7	33035463	7	Lean meat yield	31390885	33498488	36916
BovineHD0700009462	7	33036844	7	Lean meat yield	31390885	33498488	36916
BovineHD0700009463	7	33038488	7	Lean meat yield	31390885	33498488	36916
BovineHD0700009467	7	33053979	7	Lean meat yield	31390885	33498488	36916
BovineHD0700009468	7	33057747	7	Lean meat yield	31390885	33498488	36916
BovineHD0700009469	7	33060291	7	Lean meat yield	31390885	33498488	36916
BovineHD0700009470	7	33061862	7	Lean meat yield	31390885	33498488	36916
BovineHD0700009471	7	33062566	7	Lean meat yield	31390885	33498488	36916
BovineHD0700009472	7	33063457	7	Lean meat yield	31390885	33498488	36916
BovineHD0700009473	7	33065688	7	Lean meat yield	31390885	33498488	36916
BovineHD0700009475	7	33068281	7	Lean meat yield	31390885	33498488	36916
BovineHD0700009460	7	33033099	7	Lean meat yield	31390885	33498488	36913
BovineHD0700009461	7	33035463	7	Lean meat yield	31390885	33498488	36913
BovineHD0700009462	7	33036844	7	Lean meat yield	31390885	33498488	36913
BovineHD0700009463	7	33038488	7	Lean meat yield	31390885	33498488	36913
BovineHD0700009467	7	33053979	7	Lean meat yield	31390885	33498488	36913
BovineHD0700009468	7	33057747	7	Lean meat yield	31390885	33498488	36913
BovineHD0700009469	7	33060291	7	Lean meat yield	31390885	33498488	36913
BovineHD0700009470	7	33061862	7	Lean meat yield	31390885	33498488	36913
BovineHD0700009471	7	33062566	7	Lean meat yield	31390885	33498488	36913
BovineHD0700009472	7	33063457	7	Lean meat yield	31390885	33498488	36913
BovineHD0700009473	7	33065688	7	Lean meat yield	31390885	33498488	36913
BovineHD0700009475	7	33068281	7	Lean meat yield	31390885	33498488	36913
BovineHD0700009460	7	33033099	7	Lean meat yield	31390885	33498488	36912
BovineHD0700009461	7	33035463	7	Lean meat yield	31390885	33498488	36912
BovineHD0700009462	7	33036844	7	Lean meat yield	31390885	33498488	36912
BovineHD0700009463	7	33038488	7	Lean meat yield	31390885	33498488	36912
BovineHD0700009467	7	33053979	7	Lean meat yield	31390885	33498488	36912
BovineHD0700009468	7	33057747	7	Lean meat yield	31390885	33498488	36912
BovineHD0700009469	7	33060291	7	Lean meat yield	31390885	33498488	36912
BovineHD0700009470	7	33061862	7	Lean meat yield	31390885	33498488	36912
BovineHD0700009471	7	33062566	7	Lean meat yield	31390885	33498488	36912
BovineHD0700009472	7	33063457	7	Lean meat yield	31390885	33498488	36912
BovineHD0700009473	7	33065688	7	Lean meat yield	31390885	33498488	36912
BovineHD0700009475	7	33068281	7	Lean meat yield	31390885	33498488	36912
BovineHD0700009460	7	33033099	7	Lean meat yield	31390885	33498488	36902
BovineHD0700009461	7	33035463	7	Lean meat yield	31390885	33498488	36902
BovineHD0700009462	7	33036844	7	Lean meat yield	31390885	33498488	36902
BovineHD0700009463	7	33038488	7	Lean meat yield	31390885	33498488	36902
BovineHD0700009467	7	33053979	7	Lean meat yield	31390885	33498488	36902
BovineHD0700009468	7	33057747	7	Lean meat yield	31390885	33498488	36902
BovineHD0700009469	7	33060291	7	Lean meat yield	31390885	33498488	36902
BovineHD0700009470	7	33061862	7	Lean meat yield	31390885	33498488	36902
BovineHD0700009471	7	33062566	7	Lean meat yield	31390885	33498488	36902
BovineHD0700009472	7	33063457	7	Lean meat yield	31390885	33498488	36902
BovineHD0700009473	7	33065688	7	Lean meat yield	31390885	33498488	36902
BovineHD0700009475	7	33068281	7	Lean meat yield	31390885	33498488	36902
BovineHD0700009460	7	33033099	7	Lean meat yield	31390885	33498488	36893
BovineHD0700009461	7	33035463	7	Lean meat yield	31390885	33498488	36893
BovineHD0700009462	7	33036844	7	Lean meat yield	31390885	33498488	36893
BovineHD0700009463	7	33038488	7	Lean meat yield	31390885	33498488	36893
BovineHD0700009467	7	33053979	7	Lean meat yield	31390885	33498488	36893
BovineHD0700009468	7	33057747	7	Lean meat yield	31390885	33498488	36893
BovineHD0700009469	7	33060291	7	Lean meat yield	31390885	33498488	36893
BovineHD0700009470	7	33061862	7	Lean meat yield	31390885	33498488	36893
BovineHD0700009471	7	33062566	7	Lean meat yield	31390885	33498488	36893
BovineHD0700009472	7	33063457	7	Lean meat yield	31390885	33498488	36893
BovineHD0700009473	7	33065688	7	Lean meat yield	31390885	33498488	36893
BovineHD0700009475	7	33068281	7	Lean meat yield	31390885	33498488	36893
BovineHD0700009460	7	33033099	7	Lean meat yield	31390885	33498488	36878
BovineHD0700009461	7	33035463	7	Lean meat yield	31390885	33498488	36878
BovineHD0700009462	7	33036844	7	Lean meat yield	31390885	33498488	36878
BovineHD0700009463	7	33038488	7	Lean meat yield	31390885	33498488	36878
BovineHD0700009467	7	33053979	7	Lean meat yield	31390885	33498488	36878
BovineHD0700009468	7	33057747	7	Lean meat yield	31390885	33498488	36878
BovineHD0700009469	7	33060291	7	Lean meat yield	31390885	33498488	36878
BovineHD0700009470	7	33061862	7	Lean meat yield	31390885	33498488	36878
BovineHD0700009471	7	33062566	7	Lean meat yield	31390885	33498488	36878
BovineHD0700009472	7	33063457	7	Lean meat yield	31390885	33498488	36878
BovineHD0700009473	7	33065688	7	Lean meat yield	31390885	33498488	36878
BovineHD0700009475	7	33068281	7	Lean meat yield	31390885	33498488	36878
BovineHD0700009460	7	33033099	7	Lean meat yield	31390885	33498488	36870
BovineHD0700009461	7	33035463	7	Lean meat yield	31390885	33498488	36870
BovineHD0700009462	7	33036844	7	Lean meat yield	31390885	33498488	36870
BovineHD0700009463	7	33038488	7	Lean meat yield	31390885	33498488	36870
BovineHD0700009467	7	33053979	7	Lean meat yield	31390885	33498488	36870
BovineHD0700009468	7	33057747	7	Lean meat yield	31390885	33498488	36870
BovineHD0700009469	7	33060291	7	Lean meat yield	31390885	33498488	36870
BovineHD0700009470	7	33061862	7	Lean meat yield	31390885	33498488	36870
BovineHD0700009471	7	33062566	7	Lean meat yield	31390885	33498488	36870
BovineHD0700009472	7	33063457	7	Lean meat yield	31390885	33498488	36870
BovineHD0700009473	7	33065688	7	Lean meat yield	31390885	33498488	36870
BovineHD0700009475	7	33068281	7	Lean meat yield	31390885	33498488	36870
BovineHD0700009460	7	33033099	7	Lean meat yield	31390885	33498488	36853
BovineHD0700009461	7	33035463	7	Lean meat yield	31390885	33498488	36853
BovineHD0700009462	7	33036844	7	Lean meat yield	31390885	33498488	36853
BovineHD0700009463	7	33038488	7	Lean meat yield	31390885	33498488	36853
BovineHD0700009467	7	33053979	7	Lean meat yield	31390885	33498488	36853
BovineHD0700009468	7	33057747	7	Lean meat yield	31390885	33498488	36853
BovineHD0700009469	7	33060291	7	Lean meat yield	31390885	33498488	36853
BovineHD0700009470	7	33061862	7	Lean meat yield	31390885	33498488	36853
BovineHD0700009471	7	33062566	7	Lean meat yield	31390885	33498488	36853
BovineHD0700009472	7	33063457	7	Lean meat yield	31390885	33498488	36853
BovineHD0700009473	7	33065688	7	Lean meat yield	31390885	33498488	36853
BovineHD0700009475	7	33068281	7	Lean meat yield	31390885	33498488	36853
BovineHD0700009460	7	33033099	7	Lean meat yield	31390885	33498488	36819
BovineHD0700009461	7	33035463	7	Lean meat yield	31390885	33498488	36819
BovineHD0700009462	7	33036844	7	Lean meat yield	31390885	33498488	36819
BovineHD0700009463	7	33038488	7	Lean meat yield	31390885	33498488	36819
BovineHD0700009467	7	33053979	7	Lean meat yield	31390885	33498488	36819
BovineHD0700009468	7	33057747	7	Lean meat yield	31390885	33498488	36819
BovineHD0700009469	7	33060291	7	Lean meat yield	31390885	33498488	36819
BovineHD0700009470	7	33061862	7	Lean meat yield	31390885	33498488	36819
BovineHD0700009471	7	33062566	7	Lean meat yield	31390885	33498488	36819
BovineHD0700009472	7	33063457	7	Lean meat yield	31390885	33498488	36819
BovineHD0700009473	7	33065688	7	Lean meat yield	31390885	33498488	36819
BovineHD0700009475	7	33068281	7	Lean meat yield	31390885	33498488	36819
BovineHD0700009460	7	33033099	7	Lean meat yield	31390885	33498488	36728
BovineHD0700009461	7	33035463	7	Lean meat yield	31390885	33498488	36728
BovineHD0700009462	7	33036844	7	Lean meat yield	31390885	33498488	36728
BovineHD0700009463	7	33038488	7	Lean meat yield	31390885	33498488	36728
BovineHD0700009467	7	33053979	7	Lean meat yield	31390885	33498488	36728
BovineHD0700009468	7	33057747	7	Lean meat yield	31390885	33498488	36728
BovineHD0700009469	7	33060291	7	Lean meat yield	31390885	33498488	36728
BovineHD0700009470	7	33061862	7	Lean meat yield	31390885	33498488	36728
BovineHD0700009471	7	33062566	7	Lean meat yield	31390885	33498488	36728
BovineHD0700009472	7	33063457	7	Lean meat yield	31390885	33498488	36728
BovineHD0700009473	7	33065688	7	Lean meat yield	31390885	33498488	36728
BovineHD0700009475	7	33068281	7	Lean meat yield	31390885	33498488	36728
BovineHD0700009460	7	33033099	7	Lean meat yield	31390885	33498488	36730
BovineHD0700009461	7	33035463	7	Lean meat yield	31390885	33498488	36730
BovineHD0700009462	7	33036844	7	Lean meat yield	31390885	33498488	36730
BovineHD0700009463	7	33038488	7	Lean meat yield	31390885	33498488	36730
BovineHD0700009467	7	33053979	7	Lean meat yield	31390885	33498488	36730
BovineHD0700009468	7	33057747	7	Lean meat yield	31390885	33498488	36730
BovineHD0700009469	7	33060291	7	Lean meat yield	31390885	33498488	36730
BovineHD0700009470	7	33061862	7	Lean meat yield	31390885	33498488	36730
BovineHD0700009471	7	33062566	7	Lean meat yield	31390885	33498488	36730
BovineHD0700009472	7	33063457	7	Lean meat yield	31390885	33498488	36730
BovineHD0700009473	7	33065688	7	Lean meat yield	31390885	33498488	36730
BovineHD0700009475	7	33068281	7	Lean meat yield	31390885	33498488	36730
BovineHD0700009460	7	33033099	7	Lean meat yield	31390885	33498488	36732
BovineHD0700009461	7	33035463	7	Lean meat yield	31390885	33498488	36732
BovineHD0700009462	7	33036844	7	Lean meat yield	31390885	33498488	36732
BovineHD0700009463	7	33038488	7	Lean meat yield	31390885	33498488	36732
BovineHD0700009467	7	33053979	7	Lean meat yield	31390885	33498488	36732
BovineHD0700009468	7	33057747	7	Lean meat yield	31390885	33498488	36732
BovineHD0700009469	7	33060291	7	Lean meat yield	31390885	33498488	36732
BovineHD0700009470	7	33061862	7	Lean meat yield	31390885	33498488	36732
BovineHD0700009471	7	33062566	7	Lean meat yield	31390885	33498488	36732
BovineHD0700009472	7	33063457	7	Lean meat yield	31390885	33498488	36732
BovineHD0700009473	7	33065688	7	Lean meat yield	31390885	33498488	36732
BovineHD0700009475	7	33068281	7	Lean meat yield	31390885	33498488	36732
BovineHD0700009460	7	33033099	7	Carcass weight	31390885	33498488	37258
BovineHD0700009461	7	33035463	7	Carcass weight	31390885	33498488	37258
BovineHD0700009462	7	33036844	7	Carcass weight	31390885	33498488	37258
BovineHD0700009463	7	33038488	7	Carcass weight	31390885	33498488	37258
BovineHD0700009467	7	33053979	7	Carcass weight	31390885	33498488	37258
BovineHD0700009468	7	33057747	7	Carcass weight	31390885	33498488	37258
BovineHD0700009469	7	33060291	7	Carcass weight	31390885	33498488	37258
BovineHD0700009470	7	33061862	7	Carcass weight	31390885	33498488	37258
BovineHD0700009471	7	33062566	7	Carcass weight	31390885	33498488	37258
BovineHD0700009472	7	33063457	7	Carcass weight	31390885	33498488	37258
BovineHD0700009473	7	33065688	7	Carcass weight	31390885	33498488	37258
BovineHD0700009475	7	33068281	7	Carcass weight	31390885	33498488	37258
BovineHD0700009460	7	33033099	7	Facial pigmentation	31390885	33498488	37409
BovineHD0700009461	7	33035463	7	Facial pigmentation	31390885	33498488	37409
BovineHD0700009462	7	33036844	7	Facial pigmentation	31390885	33498488	37409
BovineHD0700009463	7	33038488	7	Facial pigmentation	31390885	33498488	37409
BovineHD0700009467	7	33053979	7	Facial pigmentation	31390885	33498488	37409
BovineHD0700009468	7	33057747	7	Facial pigmentation	31390885	33498488	37409
BovineHD0700009469	7	33060291	7	Facial pigmentation	31390885	33498488	37409
BovineHD0700009470	7	33061862	7	Facial pigmentation	31390885	33498488	37409
BovineHD0700009471	7	33062566	7	Facial pigmentation	31390885	33498488	37409
BovineHD0700009472	7	33063457	7	Facial pigmentation	31390885	33498488	37409
BovineHD0700009473	7	33065688	7	Facial pigmentation	31390885	33498488	37409
BovineHD0700009475	7	33068281	7	Facial pigmentation	31390885	33498488	37409
BovineHD0700009460	7	33033099	7	Facial pigmentation	31390885	33498488	37410
BovineHD0700009461	7	33035463	7	Facial pigmentation	31390885	33498488	37410
BovineHD0700009462	7	33036844	7	Facial pigmentation	31390885	33498488	37410
BovineHD0700009463	7	33038488	7	Facial pigmentation	31390885	33498488	37410
BovineHD0700009467	7	33053979	7	Facial pigmentation	31390885	33498488	37410
BovineHD0700009468	7	33057747	7	Facial pigmentation	31390885	33498488	37410
BovineHD0700009469	7	33060291	7	Facial pigmentation	31390885	33498488	37410
BovineHD0700009470	7	33061862	7	Facial pigmentation	31390885	33498488	37410
BovineHD0700009471	7	33062566	7	Facial pigmentation	31390885	33498488	37410
BovineHD0700009472	7	33063457	7	Facial pigmentation	31390885	33498488	37410
BovineHD0700009473	7	33065688	7	Facial pigmentation	31390885	33498488	37410
BovineHD0700009475	7	33068281	7	Facial pigmentation	31390885	33498488	37410
BovineHD0700009460	7	33033099	7	Longissimus muscle width	31390885	33498488	37579
BovineHD0700009461	7	33035463	7	Longissimus muscle width	31390885	33498488	37579
BovineHD0700009462	7	33036844	7	Longissimus muscle width	31390885	33498488	37579
BovineHD0700009463	7	33038488	7	Longissimus muscle width	31390885	33498488	37579
BovineHD0700009467	7	33053979	7	Longissimus muscle width	31390885	33498488	37579
BovineHD0700009468	7	33057747	7	Longissimus muscle width	31390885	33498488	37579
BovineHD0700009469	7	33060291	7	Longissimus muscle width	31390885	33498488	37579
BovineHD0700009470	7	33061862	7	Longissimus muscle width	31390885	33498488	37579
BovineHD0700009471	7	33062566	7	Longissimus muscle width	31390885	33498488	37579
BovineHD0700009472	7	33063457	7	Longissimus muscle width	31390885	33498488	37579
BovineHD0700009473	7	33065688	7	Longissimus muscle width	31390885	33498488	37579
BovineHD0700009475	7	33068281	7	Longissimus muscle width	31390885	33498488	37579
BovineHD0700009460	7	33033099	7	Meat color score	31390885	33498488	37580
BovineHD0700009461	7	33035463	7	Meat color score	31390885	33498488	37580
BovineHD0700009462	7	33036844	7	Meat color score	31390885	33498488	37580
BovineHD0700009463	7	33038488	7	Meat color score	31390885	33498488	37580
BovineHD0700009467	7	33053979	7	Meat color score	31390885	33498488	37580
BovineHD0700009468	7	33057747	7	Meat color score	31390885	33498488	37580
BovineHD0700009469	7	33060291	7	Meat color score	31390885	33498488	37580
BovineHD0700009470	7	33061862	7	Meat color score	31390885	33498488	37580
BovineHD0700009471	7	33062566	7	Meat color score	31390885	33498488	37580
BovineHD0700009472	7	33063457	7	Meat color score	31390885	33498488	37580
BovineHD0700009473	7	33065688	7	Meat color score	31390885	33498488	37580
BovineHD0700009475	7	33068281	7	Meat color score	31390885	33498488	37580
BovineHD1400011122	14	38764719	14	Subcutaneous rump fat thickness	35494455	45045368	20874
BovineHD1400011811	14	41361563	14	Subcutaneous rump fat thickness	35494455	45045368	20874
BovineHD1400012011	14	42187575	14	Subcutaneous rump fat thickness	35494455	45045368	20874
BovineHD1400012012	14	42192921	14	Subcutaneous rump fat thickness	35494455	45045368	20874
BovineHD1400012014	14	42197902	14	Subcutaneous rump fat thickness	35494455	45045368	20874
BovineHD1400011122	14	38764719	14	Subcutaneous rump fat thickness	35494455	45045368	20875
BovineHD1400011811	14	41361563	14	Subcutaneous rump fat thickness	35494455	45045368	20875
BovineHD1400012011	14	42187575	14	Subcutaneous rump fat thickness	35494455	45045368	20875
BovineHD1400012012	14	42192921	14	Subcutaneous rump fat thickness	35494455	45045368	20875
BovineHD1400012014	14	42197902	14	Subcutaneous rump fat thickness	35494455	45045368	20875
BovineHD1400011122	14	38764719	14	Subcutaneous rump fat thickness	35494455	45045368	20876
BovineHD1400011811	14	41361563	14	Subcutaneous rump fat thickness	35494455	45045368	20876
BovineHD1400012011	14	42187575	14	Subcutaneous rump fat thickness	35494455	45045368	20876
BovineHD1400012012	14	42192921	14	Subcutaneous rump fat thickness	35494455	45045368	20876
BovineHD1400012014	14	42197902	14	Subcutaneous rump fat thickness	35494455	45045368	20876
BovineHD1400011122	14	38764719	14	Body weight	35494455	45045368	20871
BovineHD1400011811	14	41361563	14	Body weight	35494455	45045368	20871
BovineHD1400012011	14	42187575	14	Body weight	35494455	45045368	20871
BovineHD1400012012	14	42192921	14	Body weight	35494455	45045368	20871
BovineHD1400012014	14	42197902	14	Body weight	35494455	45045368	20871
BovineHD1400011122	14	38764719	14	Body weight	35494455	45045368	20872
BovineHD1400011811	14	41361563	14	Body weight	35494455	45045368	20872
BovineHD1400012011	14	42187575	14	Body weight	35494455	45045368	20872
BovineHD1400012012	14	42192921	14	Body weight	35494455	45045368	20872
BovineHD1400012014	14	42197902	14	Body weight	35494455	45045368	20872
BovineHD1400011122	14	38764719	14	Average Daily Gain	35494455	45045368	20873
BovineHD1400011811	14	41361563	14	Average Daily Gain	35494455	45045368	20873
BovineHD1400012011	14	42187575	14	Average Daily Gain	35494455	45045368	20873
BovineHD1400012012	14	42192921	14	Average Daily Gain	35494455	45045368	20873
BovineHD1400012014	14	42197902	14	Average Daily Gain	35494455	45045368	20873
BovineHD1400011122	14	38764719	14	Residual feed intake	35494455	45045368	20842
BovineHD1400011811	14	41361563	14	Residual feed intake	35494455	45045368	20842
BovineHD1400012011	14	42187575	14	Residual feed intake	35494455	45045368	20842
BovineHD1400012012	14	42192921	14	Residual feed intake	35494455	45045368	20842
BovineHD1400012014	14	42197902	14	Residual feed intake	35494455	45045368	20842
BovineHD1400011122	14	38764719	14	Fat thickness at the 12th rib	35494455	45045368	20854
BovineHD1400011811	14	41361563	14	Fat thickness at the 12th rib	35494455	45045368	20854
BovineHD1400012011	14	42187575	14	Fat thickness at the 12th rib	35494455	45045368	20854
BovineHD1400012012	14	42192921	14	Fat thickness at the 12th rib	35494455	45045368	20854
BovineHD1400012014	14	42197902	14	Fat thickness at the 12th rib	35494455	45045368	20854
BovineHD1400011122	14	38764719	14	Average Daily Gain	35494455	45045368	20848
BovineHD1400011811	14	41361563	14	Average Daily Gain	35494455	45045368	20848
BovineHD1400012011	14	42187575	14	Average Daily Gain	35494455	45045368	20848
BovineHD1400012012	14	42192921	14	Average Daily Gain	35494455	45045368	20848
BovineHD1400012014	14	42197902	14	Average Daily Gain	35494455	45045368	20848
BovineHD1400011122	14	38764719	14	Average Daily Gain	35494455	45045368	20849
BovineHD1400011811	14	41361563	14	Average Daily Gain	35494455	45045368	20849
BovineHD1400012011	14	42187575	14	Average Daily Gain	35494455	45045368	20849
BovineHD1400012012	14	42192921	14	Average Daily Gain	35494455	45045368	20849
BovineHD1400012014	14	42197902	14	Average Daily Gain	35494455	45045368	20849
BovineHD1400011122	14	38764719	14	Fat thickness at the 12th rib	35494455	45045368	20855
BovineHD1400011811	14	41361563	14	Fat thickness at the 12th rib	35494455	45045368	20855
BovineHD1400012011	14	42187575	14	Fat thickness at the 12th rib	35494455	45045368	20855
BovineHD1400012012	14	42192921	14	Fat thickness at the 12th rib	35494455	45045368	20855
BovineHD1400012014	14	42197902	14	Fat thickness at the 12th rib	35494455	45045368	20855
BovineHD1400011122	14	38764719	14	Carcass weight	35494455	45045368	20862
BovineHD1400011811	14	41361563	14	Carcass weight	35494455	45045368	20862
BovineHD1400012011	14	42187575	14	Carcass weight	35494455	45045368	20862
BovineHD1400012012	14	42192921	14	Carcass weight	35494455	45045368	20862
BovineHD1400012014	14	42197902	14	Carcass weight	35494455	45045368	20862
BovineHD1400011122	14	38764719	14	Marbling score	35494455	45045368	20867
BovineHD1400011811	14	41361563	14	Marbling score	35494455	45045368	20867
BovineHD1400012011	14	42187575	14	Marbling score	35494455	45045368	20867
BovineHD1400012012	14	42192921	14	Marbling score	35494455	45045368	20867
BovineHD1400012014	14	42197902	14	Marbling score	35494455	45045368	20867
BovineHD1400011122	14	38764719	14	Marbling score	35494455	45045368	20868
BovineHD1400011811	14	41361563	14	Marbling score	35494455	45045368	20868
BovineHD1400012011	14	42187575	14	Marbling score	35494455	45045368	20868
BovineHD1400012012	14	42192921	14	Marbling score	35494455	45045368	20868
BovineHD1400012014	14	42197902	14	Marbling score	35494455	45045368	20868
BovineHD1400011122	14	38764719	14	Residual feed intake	35494455	45045368	20843
BovineHD1400011811	14	41361563	14	Residual feed intake	35494455	45045368	20843
BovineHD1400012011	14	42187575	14	Residual feed intake	35494455	45045368	20843
BovineHD1400012012	14	42192921	14	Residual feed intake	35494455	45045368	20843
BovineHD1400012014	14	42197902	14	Residual feed intake	35494455	45045368	20843
BovineHD1400011122	14	38764719	14	Fat thickness at the 12th rib	35494455	45045368	20856
BovineHD1400011811	14	41361563	14	Fat thickness at the 12th rib	35494455	45045368	20856
BovineHD1400012011	14	42187575	14	Fat thickness at the 12th rib	35494455	45045368	20856
BovineHD1400012012	14	42192921	14	Fat thickness at the 12th rib	35494455	45045368	20856
BovineHD1400012014	14	42197902	14	Fat thickness at the 12th rib	35494455	45045368	20856
BovineHD1400011122	14	38764719	14	Marbling score	35494455	45045368	20869
BovineHD1400011811	14	41361563	14	Marbling score	35494455	45045368	20869
BovineHD1400012011	14	42187575	14	Marbling score	35494455	45045368	20869
BovineHD1400012012	14	42192921	14	Marbling score	35494455	45045368	20869
BovineHD1400012014	14	42197902	14	Marbling score	35494455	45045368	20869
BovineHD1400011122	14	38764719	14	Residual feed intake	35494455	45045368	20844
BovineHD1400011811	14	41361563	14	Residual feed intake	35494455	45045368	20844
BovineHD1400012011	14	42187575	14	Residual feed intake	35494455	45045368	20844
BovineHD1400012012	14	42192921	14	Residual feed intake	35494455	45045368	20844
BovineHD1400012014	14	42197902	14	Residual feed intake	35494455	45045368	20844
BovineHD1400011122	14	38764719	14	Average Daily Gain	35494455	45045368	20850
BovineHD1400011811	14	41361563	14	Average Daily Gain	35494455	45045368	20850
BovineHD1400012011	14	42187575	14	Average Daily Gain	35494455	45045368	20850
BovineHD1400012012	14	42192921	14	Average Daily Gain	35494455	45045368	20850
BovineHD1400012014	14	42197902	14	Average Daily Gain	35494455	45045368	20850
BovineHD1400011122	14	38764719	14	Fat thickness at the 12th rib	35494455	45045368	20857
BovineHD1400011811	14	41361563	14	Fat thickness at the 12th rib	35494455	45045368	20857
BovineHD1400012011	14	42187575	14	Fat thickness at the 12th rib	35494455	45045368	20857
BovineHD1400012012	14	42192921	14	Fat thickness at the 12th rib	35494455	45045368	20857
BovineHD1400012014	14	42197902	14	Fat thickness at the 12th rib	35494455	45045368	20857
BovineHD1400011122	14	38764719	14	Carcass weight	35494455	45045368	20863
BovineHD1400011811	14	41361563	14	Carcass weight	35494455	45045368	20863
BovineHD1400012011	14	42187575	14	Carcass weight	35494455	45045368	20863
BovineHD1400012012	14	42192921	14	Carcass weight	35494455	45045368	20863
BovineHD1400012014	14	42197902	14	Carcass weight	35494455	45045368	20863
BovineHD1400011122	14	38764719	14	Longissimus muscle area	35494455	45045368	20866
BovineHD1400011811	14	41361563	14	Longissimus muscle area	35494455	45045368	20866
BovineHD1400012011	14	42187575	14	Longissimus muscle area	35494455	45045368	20866
BovineHD1400012012	14	42192921	14	Longissimus muscle area	35494455	45045368	20866
BovineHD1400012014	14	42197902	14	Longissimus muscle area	35494455	45045368	20866
BovineHD1400011122	14	38764719	14	Residual feed intake	35494455	45045368	20845
BovineHD1400011811	14	41361563	14	Residual feed intake	35494455	45045368	20845
BovineHD1400012011	14	42187575	14	Residual feed intake	35494455	45045368	20845
BovineHD1400012012	14	42192921	14	Residual feed intake	35494455	45045368	20845
BovineHD1400012014	14	42197902	14	Residual feed intake	35494455	45045368	20845
BovineHD1400011122	14	38764719	14	Average Daily Gain	35494455	45045368	20851
BovineHD1400011811	14	41361563	14	Average Daily Gain	35494455	45045368	20851
BovineHD1400012011	14	42187575	14	Average Daily Gain	35494455	45045368	20851
BovineHD1400012012	14	42192921	14	Average Daily Gain	35494455	45045368	20851
BovineHD1400012014	14	42197902	14	Average Daily Gain	35494455	45045368	20851
BovineHD1400011122	14	38764719	14	Fat thickness at the 12th rib	35494455	45045368	20858
BovineHD1400011811	14	41361563	14	Fat thickness at the 12th rib	35494455	45045368	20858
BovineHD1400012011	14	42187575	14	Fat thickness at the 12th rib	35494455	45045368	20858
BovineHD1400012012	14	42192921	14	Fat thickness at the 12th rib	35494455	45045368	20858
BovineHD1400012014	14	42197902	14	Fat thickness at the 12th rib	35494455	45045368	20858
BovineHD1400011122	14	38764719	14	Fat thickness at the 12th rib	35494455	45045368	20859
BovineHD1400011811	14	41361563	14	Fat thickness at the 12th rib	35494455	45045368	20859
BovineHD1400012011	14	42187575	14	Fat thickness at the 12th rib	35494455	45045368	20859
BovineHD1400012012	14	42192921	14	Fat thickness at the 12th rib	35494455	45045368	20859
BovineHD1400012014	14	42197902	14	Fat thickness at the 12th rib	35494455	45045368	20859
BovineHD1400011122	14	38764719	14	Carcass weight	35494455	45045368	20864
BovineHD1400011811	14	41361563	14	Carcass weight	35494455	45045368	20864
BovineHD1400012011	14	42187575	14	Carcass weight	35494455	45045368	20864
BovineHD1400012012	14	42192921	14	Carcass weight	35494455	45045368	20864
BovineHD1400012014	14	42197902	14	Carcass weight	35494455	45045368	20864
BovineHD1400011122	14	38764719	14	Residual feed intake	35494455	45045368	20846
BovineHD1400011811	14	41361563	14	Residual feed intake	35494455	45045368	20846
BovineHD1400012011	14	42187575	14	Residual feed intake	35494455	45045368	20846
BovineHD1400012012	14	42192921	14	Residual feed intake	35494455	45045368	20846
BovineHD1400012014	14	42197902	14	Residual feed intake	35494455	45045368	20846
BovineHD1400011122	14	38764719	14	Residual feed intake	35494455	45045368	20847
BovineHD1400011811	14	41361563	14	Residual feed intake	35494455	45045368	20847
BovineHD1400012011	14	42187575	14	Residual feed intake	35494455	45045368	20847
BovineHD1400012012	14	42192921	14	Residual feed intake	35494455	45045368	20847
BovineHD1400012014	14	42197902	14	Residual feed intake	35494455	45045368	20847
BovineHD1400011122	14	38764719	14	Average Daily Gain	35494455	45045368	20852
BovineHD1400011811	14	41361563	14	Average Daily Gain	35494455	45045368	20852
BovineHD1400012011	14	42187575	14	Average Daily Gain	35494455	45045368	20852
BovineHD1400012012	14	42192921	14	Average Daily Gain	35494455	45045368	20852
BovineHD1400012014	14	42197902	14	Average Daily Gain	35494455	45045368	20852
BovineHD1400011122	14	38764719	14	Average Daily Gain	35494455	45045368	20853
BovineHD1400011811	14	41361563	14	Average Daily Gain	35494455	45045368	20853
BovineHD1400012011	14	42187575	14	Average Daily Gain	35494455	45045368	20853
BovineHD1400012012	14	42192921	14	Average Daily Gain	35494455	45045368	20853
BovineHD1400012014	14	42197902	14	Average Daily Gain	35494455	45045368	20853
BovineHD1400011122	14	38764719	14	Fat thickness at the 12th rib	35494455	45045368	20860
BovineHD1400011811	14	41361563	14	Fat thickness at the 12th rib	35494455	45045368	20860
BovineHD1400012011	14	42187575	14	Fat thickness at the 12th rib	35494455	45045368	20860
BovineHD1400012012	14	42192921	14	Fat thickness at the 12th rib	35494455	45045368	20860
BovineHD1400012014	14	42197902	14	Fat thickness at the 12th rib	35494455	45045368	20860
BovineHD1400011122	14	38764719	14	Fat thickness at the 12th rib	35494455	45045368	20861
BovineHD1400011811	14	41361563	14	Fat thickness at the 12th rib	35494455	45045368	20861
BovineHD1400012011	14	42187575	14	Fat thickness at the 12th rib	35494455	45045368	20861
BovineHD1400012012	14	42192921	14	Fat thickness at the 12th rib	35494455	45045368	20861
BovineHD1400012014	14	42197902	14	Fat thickness at the 12th rib	35494455	45045368	20861
BovineHD1400011122	14	38764719	14	Carcass weight	35494455	45045368	20865
BovineHD1400011811	14	41361563	14	Carcass weight	35494455	45045368	20865
BovineHD1400012011	14	42187575	14	Carcass weight	35494455	45045368	20865
BovineHD1400012012	14	42192921	14	Carcass weight	35494455	45045368	20865
BovineHD1400012014	14	42197902	14	Carcass weight	35494455	45045368	20865
BovineHD1700020265	17	69450701	17	trans-16-C18:1 fatty acid content	41001273	98328886	31785
ARS-BFGL-NGS-20761	17	69459128	17	trans-16-C18:1 fatty acid content	41001273	98328886	31785
BovineHD4100013287	17	69460408	17	trans-16-C18:1 fatty acid content	41001273	98328886	31785
BovineHD1700020266	17	69463458	17	trans-16-C18:1 fatty acid content	41001273	98328886	31785
BovineHD1700020268	17	69472158	17	trans-16-C18:1 fatty acid content	41001273	98328886	31785
BovineHD1700020279	17	69511549	17	trans-16-C18:1 fatty acid content	41001273	98328886	31785
BovineHD1700020316	17	69691081	17	trans-16-C18:1 fatty acid content	41001273	98328886	31785
BovineHD1700020318	17	69699255	17	trans-16-C18:1 fatty acid content	41001273	98328886	31785
BovineHD1700020323	17	69709764	17	trans-16-C18:1 fatty acid content	41001273	98328886	31785
BovineHD1700020334	17	69743145	17	trans-16-C18:1 fatty acid content	41001273	98328886	31785
BovineHD1700020336	17	69749677	17	trans-16-C18:1 fatty acid content	41001273	98328886	31785
BovineHD1700020437	17	70278544	17	trans-16-C18:1 fatty acid content	41001273	98328886	31785
BovineHD1700020438	17	70281680	17	trans-16-C18:1 fatty acid content	41001273	98328886	31785
BovineHD1700020531	17	70515116	17	trans-16-C18:1 fatty acid content	41001273	98328886	31785
BovineHD1700020532	17	70519485	17	trans-16-C18:1 fatty acid content	41001273	98328886	31785
BovineHD1700020547	17	70584182	17	trans-16-C18:1 fatty acid content	41001273	98328886	31785
BovineHD1700020548	17	70589671	17	trans-16-C18:1 fatty acid content	41001273	98328886	31785
ARS-BFGL-NGS-54034	17	70962192	17	trans-16-C18:1 fatty acid content	41001273	98328886	31785
BovineHD1700020691	17	71138152	17	trans-16-C18:1 fatty acid content	41001273	98328886	31785
BovineHD1700020692	17	71139021	17	trans-16-C18:1 fatty acid content	41001273	98328886	31785
BovineHD1700020693	17	71143387	17	trans-16-C18:1 fatty acid content	41001273	98328886	31785
BovineHD1700020699	17	71162932	17	trans-16-C18:1 fatty acid content	41001273	98328886	31785
BovineHD1700020702	17	71171753	17	trans-16-C18:1 fatty acid content	41001273	98328886	31785
BovineHD1700020708	17	71190101	17	trans-16-C18:1 fatty acid content	41001273	98328886	31785
BovineHD4100013300	17	71212734	17	trans-16-C18:1 fatty acid content	41001273	98328886	31785
BovineHD1700020718	17	71233023	17	trans-16-C18:1 fatty acid content	41001273	98328886	31785
BovineHD1700020728	17	71261837	17	trans-16-C18:1 fatty acid content	41001273	98328886	31785
BovineHD1700020737	17	71313423	17	trans-16-C18:1 fatty acid content	41001273	98328886	31785
BovineHD1700020738	17	71314292	17	trans-16-C18:1 fatty acid content	41001273	98328886	31785
BovineHD1700020739	17	71314935	17	trans-16-C18:1 fatty acid content	41001273	98328886	31785
BovineHD1700020742	17	71331206	17	trans-16-C18:1 fatty acid content	41001273	98328886	31785
BovineHD1700020746	17	71340023	17	trans-16-C18:1 fatty acid content	41001273	98328886	31785
ARS-BFGL-BAC-35623	17	71352459	17	trans-16-C18:1 fatty acid content	41001273	98328886	31785
BovineHD1700020751	17	71358566	17	trans-16-C18:1 fatty acid content	41001273	98328886	31785
BovineHD1700020757	17	71367869	17	trans-16-C18:1 fatty acid content	41001273	98328886	31785
BovineHD1700020758	17	71368692	17	trans-16-C18:1 fatty acid content	41001273	98328886	31785
BovineHD1700020759	17	71369637	17	trans-16-C18:1 fatty acid content	41001273	98328886	31785
BovineHD1700020760	17	71370367	17	trans-16-C18:1 fatty acid content	41001273	98328886	31785
BovineHD1700020761	17	71370950	17	trans-16-C18:1 fatty acid content	41001273	98328886	31785
BovineHD1700020762	17	71371730	17	trans-16-C18:1 fatty acid content	41001273	98328886	31785
BovineHD1700020805	17	71533695	17	trans-16-C18:1 fatty acid content	41001273	98328886	31785
BovineHD1700021196	17	72636860	17	trans-16-C18:1 fatty acid content	41001273	98328886	31785
BovineHD1700021205	17	72670618	17	trans-16-C18:1 fatty acid content	41001273	98328886	31785
BovineHD1700021390	17	73177155	17	trans-16-C18:1 fatty acid content	41001273	98328886	31785
ARS-BFGL-NGS-93323	17	73183467	17	trans-16-C18:1 fatty acid content	41001273	98328886	31785
BovineHD1700021508	17	73629968	17	trans-16-C18:1 fatty acid content	41001273	98328886	31785
BovineHD4100013321	17	73631629	17	trans-16-C18:1 fatty acid content	41001273	98328886	31785
[truncated: 5,808 more rows]
