# Supplementary material for: Genome-wide association studies and genomic prediction of breeding values for calving performance and body conformation traits in Holstein cattle
Source: Genet Sel Evol. 2017 Nov 7;49:82. doi: 10.1186/s12711-017-0356-8 (PMC6389134; doi:10.1186/s12711-017-0356-8)
Supplement: Supplementary file 6 — Additional file 6: Table S2. Gene ontology terms enriched at a FDR of 1% using SNP enrichment analysis for various calving performance and body conformation traits. [file 12711_2017_356_MOESM6_ESM.xlsx]

## Sheet: ANG
Gene ontology terms enriched at 1% FDR using SNP enrichment analysis for Angularity (ANG)
Term ID	type	Term name	P	FDR	p.L	p.G	g	G	nc	mc	GO.def	child.GOs
GO:0006811	Biological Process	ion transport	1.25238e-08	4.49258e-06	0	1	2	1238	11	20003	The directed movement of charged atoms or small charged molecules into, out of or within a cell, or between cells, by means of some agent such as a transporter or pore.	GO:0006812,GO:0006814,GO:0006820,GO:0030001,GO:0015672,GO:0015701,GO:0015711,GO:0034220,GO:0035725,GO:0098655,GO:0098656
GO:0006812	Biological Process	cation transport	7.14328e-10	2.77024e-07	0	1	2	873	11	14437	The directed movement of cations, atoms or small molecules with a net positive charge, into, out of or within a cell, or between cells, by means of some agent such as a transporter or pore.	GO:0006814,GO:0030001,GO:0015672,GO:0035725,GO:0098655
GO:0006814	Biological Process	sodium ion transport	3.34484e-14	2.82325e-11	0	1	1	147	10	3115	The directed movement of sodium ions (Na+) into, out of or within a cell, or between cells, by means of some agent such as a transporter or pore.	GO:0035725
GO:0006820	Biological Process	anion transport	2.00513e-12	1.43858e-09	0	1	1	437	10	5550	The directed movement of anions, atoms or small molecules with a net negative charge, into, out of or within a cell, or between cells, by means of some agent such as a transporter or pore.	GO:0015701,GO:0015711,GO:0098656
GO:0006873	Biological Process	cellular ion homeostasis	2.00156e-12	1.43858e-09	0	1	1	333	10	5549	Any process involved in the maintenance of an internal steady state of ions at the level of a cell.	GO:0030003,GO:0030641,GO:0051453
GO:0006885	Biological Process	regulation of pH	1.289e-19	2.64227e-16	0	1	1	59	10	887	Any process involved in the maintenance of an internal equilibrium of hydrogen ions, thereby modulating the internal pH, within an organism or cell.	GO:0030641,GO:0051453
GO:0015672	Biological Process	monovalent inorganic cation transport	3.04516e-12	1.98614e-09	0	1	2	450	11	8267	The directed movement of inorganic cations with a valency of one into, out of or within a cell, or between cells, by means of some agent such as a transporter or pore. Inorganic cations are atoms or small molecules with a positive charge which do not contain carbon in covalent linkage.	GO:0006814,GO:0035725
GO:0015701	Biological Process	bicarbonate transport	5.79471e-23	8.31483e-19	0	1	1	16	10	407	The directed movement of bicarbonate into, out of or within a cell, or between cells, by means of some agent such as a transporter or pore.
GO:0015711	Biological Process	organic anion transport	7.1399e-14	5.69169e-11	0	1	1	296	10	3754	The directed movement of organic anions into, out of or within a cell, or between cells, by means of some agent such as a transporter or pore. Organic anions are atoms or small molecules with a negative charge which contain carbon in covalent linkage.	GO:0015701
GO:0019725	Biological Process	cellular homeostasis	2.37314e-11	1.3097e-08	0	1	1	513	10	7720	Any process involved in the maintenance of an internal steady state at the level of the cell.	GO:0006873,GO:0030003,GO:0030641,GO:0051453
GO:0030001	Biological Process	metal ion transport	2.13551e-10	9.01247e-08	0	1	2	625	11	12233	The directed movement of metal ions, any metal ion with an electric charge, into, out of or within a cell, or between cells, by means of some agent such as a transporter or pore.	GO:0006814,GO:0035725
GO:0030003	Biological Process	cellular cation homeostasis	2.50269e-12	1.71005e-09	0	1	1	323	10	5378	Any process involved in the maintenance of an internal steady state of cations at the level of a cell.	GO:0030641,GO:0051453
GO:0030641	Biological Process	regulation of cellular pH	1.03276e-21	4.9397e-18	0	1	1	42	10	556	Any process involved in the maintenance of an internal equilibrium of hydrogen ions (protons) within a cell or between a cell and its external environment.	GO:0051453
GO:0034220	Biological Process	ion transmembrane transport	5.08288e-10	2.08384e-07	0	1	2	809	11	13989	A process in which an ion is transported from one side of a membrane to the other by means of some agent such as a transporter or pore.	GO:0035725,GO:0098655,GO:0098656
GO:0035725	Biological Process	sodium ion transmembrane transport	6.14436e-15	5.87769e-12	0	1	1	108	10	2676	A process in which a sodium ion is transported from one side of a membrane to the other by means of some agent such as a transporter or pore.
GO:0042592	Biological Process	homeostatic process	2.17942e-08	7.62746e-06	0	1	1	1130	10	15756	Any biological process involved in the maintenance of an internal steady state.	GO:0006873,GO:0006885,GO:0019725,GO:0030003,GO:0030641,GO:0050801,GO:0048878,GO:0051453
GO:0048878	Biological Process	chemical homeostasis	5.39668e-10	2.15103e-07	0	1	1	699	10	10610	Any biological process involved in the maintenance of an internal steady state of a chemical.	GO:0006873,GO:0006885,GO:0030003,GO:0030641,GO:0050801,GO:0051453
GO:0050801	Biological Process	ion homeostasis	1.73966e-11	1.0401e-08	0	1	1	458	10	7335	Any process involved in the maintenance of an internal steady state of ions within an organism or cell.	GO:0006873,GO:0006885,GO:0030003,GO:0030641,GO:0051453
GO:0051453	Biological Process	regulation of intracellular pH	9.13645e-21	2.18498e-17	0	1	1	41	10	551	Any process that modulates the internal pH of a cell, measured by the concentration of the hydrogen ion.
GO:0055085	Biological Process	transmembrane transport	2.91209e-09	1.09962e-06	0	1	2	1079	11	17463	The process in which a solute is transported from one side of a membrane to the other.	GO:0034220,GO:0035725,GO:0098655,GO:0098656
GO:0098655	Biological Process	cation transmembrane transport	5.06743e-11	2.35286e-08	0	1	2	563	11	10711	A process in which a cation is transported from one side of a membrane to the other by means of some agent such as a transporter or pore.	GO:0035725
GO:0098656	Biological Process	anion transmembrane transport	2.85088e-15	2.92195e-12	0	1	1	235	10	2713	A process in which an anion is transported from one side of a membrane to the other by means of some agent such as a transporter or pore.
GO:0005886	Cellular Component	plasma membrane	3.7749e-06	0.00120369	0	1	3	3553	12	43814	The membrane surrounding a cell that separates the cell from its external environment. It consists of a phospholipid bilayer and associated proteins.	GO:0005887,GO:0016323,GO:0031226
GO:0005887	Cellular Component	integral component of plasma membrane	4.04232e-11	2.07154e-08	0	1	3	1106	12	12635	The component of the plasma membrane consisting of the gene products and protein complexes having at least some part of their peptide sequence embedded in the hydrophobic region of the membrane.
GO:0016021	Cellular Component	integral component of membrane	1.54951e-06	0.000517068	0	1	3	4054	12	40589	The component of a membrane consisting of the gene products and protein complexes having at least some part of their peptide sequence embedded in the hydrophobic region of the membrane.	GO:0005887
GO:0016323	Cellular Component	basolateral plasma membrane	8.5122e-17	1.11038e-13	0	1	1	122	10	1601	The region of the plasma membrane that includes the basal end and sides of the cell. Often used in reference to animal polarized epithelial membranes, where the basal membrane is the part attached to the extracellular matrix, or in plant cells, where the basal membrane is defined with respect to the zygotic axis.
GO:0031224	Cellular Component	intrinsic component of membrane	1.14331e-06	0.000390604	0	1	3	4112	12	41796	The component of a membrane consisting of the gene products having some covalently attached portion, for example part of a peptide sequence or some other covalently attached group such as a GPI anchor, which spans or is embedded in one or both leaflets of the membrane.	GO:0016021,GO:0005887,GO:0031226
GO:0031226	Cellular Component	intrinsic component of plasma membrane	5.0832e-11	2.35286e-08	0	1	3	1150	12	13217	The component of the plasma membrane consisting of the gene products and protein complexes having either part of their peptide sequence embedded in the hydrophobic region of the membrane or some other covalently attached group such as a GPI anchor that is similarly embedded in the membrane.	GO:0005887
GO:0031988	Cellular Component	membrane-bounded vesicle	3.01076e-05	0.00881662	0	1	1	2643	10	33833	Any small, fluid-filled, spherical organelle enclosed by a lipid bilayer.	GO:0070062
GO:0065010	Cellular Component	extracellular membrane-bounded organelle	7.71831e-06	0.00240761	0	1	1	2208	10	27669	Organized structure of distinctive morphology and function, bounded by a lipid bilayer membrane and occurring outside the cell.	GO:0070062
GO:0070062	Cellular Component	extracellular exosome	1.72784e-05	0.00516515	0	1	1	2208	10	27669	A membrane-bounded vesicle that is released into the extracellular region by fusion of the limiting endosomal membrane of a multivesicular body with the plasma membrane. Extracellular exosomes, also simply called exosomes, have a diameter of about 40-100 nm.
GO:0071944	Cellular Component	cell periphery	3.0216e-06	0.000985384	0	1	3	3649	12	45430	The part of a cell encompassing the cell cortex, the plasma membrane, and any external encapsulating structures.	GO:0005886,GO:0005887,GO:0016323,GO:0031226
GO:1903561	Cellular Component	extracellular vesicle	7.89567e-06	0.00241053	0	1	1	2220	10	27736	Any vesicle that is part of the extracellular region.	GO:0070062
GO:0005215	Molecular Function	transporter activity	8.40206e-11	3.65337e-08	0	1	2	1146	11	17289	Enables the directed movement of substances (such as macromolecules, small molecules, ions) into, out of or within a cell, or between cells.	GO:0046873,GO:0022857,GO:0015291,GO:0005452,GO:0008324,GO:0008509,GO:0008514,GO:0015075,GO:0015081,GO:0015106,GO:0015293,GO:0015297,GO:0015301,GO:0022891
GO:0005452	Molecular Function	inorganic anion exchanger activity	1.8266e-21	6.55246e-18	0	1	1	22	10	327	Catalysis of the transfer of a solute or solutes from one side of a membrane to the other according to the reaction: inorganic anion A(out) + inorganic anion B(in) = inorganic anion A(in) + inorganic anion B(out).
GO:0008324	Molecular Function	cation transmembrane transporter activity	2.60057e-11	1.38206e-08	0	1	2	597	11	10403	Enables the transfer of cation from one side of the membrane to the other.	GO:0046873,GO:0015081
GO:0008509	Molecular Function	anion transmembrane transporter activity	9.53631e-15	8.55228e-12	0	1	1	261	10	3103	Enables the transfer of a negatively charged ion from one side of a membrane to the other.	GO:0005452,GO:0008514,GO:0015106,GO:0015301
GO:0008514	Molecular Function	organic anion transmembrane transporter activity	4.32328e-16	5.16956e-13	0	1	1	159	10	1628	Enables the transfer of organic anions from one side of a membrane to the other. Organic anions are atoms or small molecules with a negative charge which contain carbon in covalent linkage.	GO:0015106
GO:0015075	Molecular Function	ion transmembrane transporter activity	6.09825e-11	2.7345e-08	0	1	2	778	11	13227	Enables the transfer of an ion from one side of a membrane to the other.	GO:0046873,GO:0005452,GO:0008324,GO:0008509,GO:0008514,GO:0015081,GO:0015106,GO:0015301
GO:0015081	Molecular Function	sodium ion transmembrane transporter activity	6.50168e-12	4.0562e-09	0	1	1	126	10	2766	Enables the transfer of sodium ions (Na+) from one side of a membrane to the other.
GO:0015106	Molecular Function	bicarbonate transmembrane transporter activity	7.79904e-21	2.18498e-17	0	1	1	11	10	379	Enables the transfer of bicarbonate from one side of a membrane to the other. Bicarbonate is the hydrogencarbonate ion, HCO3-.
GO:0015291	Molecular Function	secondary active transmembrane transporter activity	1.37834e-15	1.52136e-12	0	1	1	214	10	3004	Catalysis of the transfer of a solute from one side of a membrane to the other, up its concentration gradient. The transporter binds the solute and undergoes a series of conformational changes. Transport works equally well in either direction and is driven by a chemiosmotic source of energy, not direct ATP coupling. Chemiosmotic sources of energy include uniport, symport or antiport.	GO:0005452,GO:0015293,GO:0015297,GO:0015301
GO:0015293	Molecular Function	symporter activity	1.52688e-18	2.43436e-15	0	1	1	106	10	1288	Enables the active transport of a solute across a membrane by a mechanism whereby two or more species are transported together in the same direction in a tightly coupled process not directly linked to a form of energy other than chemiosmotic energy.
GO:0015297	Molecular Function	antiporter activity	1.44689e-17	2.07615e-14	0	1	1	98	10	1615	Enables the active transport of a solute across a membrane by a mechanism whereby two or more species are transported in opposite directions in a tightly coupled process not directly linked to a form of energy other than chemiosmotic energy. The reaction is: solute A(out) + solute B(in) = solute A(in) + solute B(out).	GO:0005452,GO:0015301
GO:0015301	Molecular Function	anion:anion antiporter activity	1.0325e-21	4.9397e-18	0	1	1	32	10	441	Catalysis of the transfer of a solute or solutes from one side of a membrane to the other according to the reaction: anion A(out) + anion B(in) = anion A(in) + anion B(out).	GO:0005452
GO:0022857	Molecular Function	transmembrane transporter activity	1.95592e-11	1.12262e-08	0	1	2	913	11	14986	Enables the transfer of a substance from one side of a membrane to the other.	GO:0046873,GO:0015291,GO:0005452,GO:0008324,GO:0008509,GO:0008514,GO:0015075,GO:0015081,GO:0015106,GO:0015293,GO:0015297,GO:0015301,GO:0022891
GO:0022891	Molecular Function	substrate-specific transmembrane transporter activity	4.90971e-11	2.35286e-08	0	1	2	829	11	13659	Enables the transfer of a specific substance or group of related substances from one side of a membrane to the other.	GO:0046873,GO:0005452,GO:0008324,GO:0008509,GO:0008514,GO:0015075,GO:0015081,GO:0015106,GO:0015301
GO:0046873	Molecular Function	metal ion transmembrane transporter activity	8.32711e-09	3.06374e-06	0	1	2	380	11	8913	Enables the transfer of metal ions from one side of a membrane to the other.	GO:0015081
FDR: False Discovery rate, p.L: Proportion of iterations in which the hypergeometric sampling found less or equal candidate regions that observed, p.G: Proportion of iterations in which the hypergeometric sampling found more or equal candidate regions than observed, g: Number of genomic regions associated with the significant GO term having at least one candidate SNP, G: Total number of genomic r…

## Sheet: BD
Gene ontology terms enriched at 1% FDR using SNP enrichment analysis for Body depth (BD)
Term ID	Type	Term name		P	FDR	p.L	p.G	g	G	nc	mc	GO.def	child.GOs
GO:0004029	Molecular Function	aldehyde dehydrogenase (NAD) activity	9	9.30333e-10	9.53525e-07	0.00036	1	1	18	5	136	Catalysis of the reaction: an aldehyde + NAD+ + H2O = an acid + NADH + H+.
GO:0005102	Molecular Function	receptor binding	3	1.96812e-05	0.00613925	0	1	6	1100	15	11557	Interacting selectively and non-covalently with one or more specific sites on a receptor molecule, a macromolecule that undergoes combination with a hormone, neurotransmitter, drug or intracellular messenger to initiate a change in cell function.	GO:0035254,GO:0035255,GO:0042974,GO:0046965
GO:0007616	Biological Process	long-term memory	18	6.39981e-09	4.8332e-06	0.0044	1	1	15	6	347	The memory process that deals with the storage, retrieval and modification of information a long time (typically weeks, months or years) after receiving that information. This type of memory is typically dependent on gene transcription regulated by second messenger activation.
GO:0007635	Biological Process	chemosensory behavior	25	1.76189e-11	5.05627e-08	0.00501	1	1	10	6	123	Behavior that is dependent upon the sensation of chemicals.
GO:0008306	Biological Process	associative learning	1	6.10333e-07	0.000301989	0.00089	1	2	62	7	1242	Learning by associating a stimulus (the cause) with a particular outcome (the effect).
GO:0008328	Cellular Component	ionotropic glutamate receptor complex	22	8.22062e-08	4.9149e-05	0.00024	1	2	45	7	1369	A multimeric assembly of four or five subunits which form a structure with an extracellular N-terminus and a large loop that together form the ligand binding domain. The C-terminus is intracellular. The ionotropic glutamate receptor complex itself acts as a ligand-gated ion channel; on binding glutamate, charged ions pass through a channel in the center of the receptor complex.
GO:0010469	Biological Process	regulation of receptor activity	15	3.54537e-06	0.00137493	0	1	1	62	6	1019	Any process that modulates the frequency, rate or extent of receptor activity. Receptor activity is when a molecule combines with an extracellular or intracellular messenger to initiate a change in cell activity.	GO:2000311
GO:0016503	Molecular Function	pheromone receptor activity	34	4.51499e-06	0.00170488	1	0.98674	2	20	2	11	Combining with a pheromone to initiate a change in cell activity. A pheromone is a substance used in olfactory communication between organisms of the same species eliciting a change in sexual or social behavior.
GO:0016620	Molecular Function	oxidoreductase activity, acting on the aldehyde or oxo group of donors, NAD or NADP as acceptor	8	1.89015e-08	1.35609e-05	0.0002	1	1	34	5	247	Catalysis of an oxidation-reduction (redox) reaction in which an aldehyde or ketone (oxo) group acts as a hydrogen or electron donor and reduces NAD or NADP.	GO:0004029
GO:0016903	Molecular Function	oxidoreductase activity, acting on the aldehyde or oxo group of donors	24	2.19438e-07	0.000121104	6e-05	1	1	46	5	334	Catalysis of an oxidation-reduction (redox) reaction in which an aldehyde or ketone (oxo) group acts as a hydrogen or electron donor and reduces a hydrogen or electron acceptor.	GO:0004029,GO:0016620
GO:0022626	Cellular Component	cytosolic ribosome	11	4.78314e-06	0.00175983	0.22893	0.98433	2	190	3	170	A ribosome located in the cytosol.
GO:0032231	Biological Process	regulation of actin filament bundle assembly	16	7.91174e-06	0.00270299	0.00458	1	1	60	6	1276	Any process that modulates the frequency, rate or extent of the assembly of actin filament bundles.	GO:0032232
GO:0032232	Biological Process	negative regulation of actin filament bundle assembly	29	8.62282e-07	0.000387384	0.17743	1	1	14	6	688	Any process that stops, prevents, or reduces the frequency, rate or extent of the assembly of actin filament bundles.
GO:0032947	Molecular Function	protein complex scaffold	4	8.63912e-07	0.000387384	0.0001	1	1	39	6	833	Functions to provide a physical support for the assembly of a multiprotein complex.
GO:0034702	Cellular Component	ion channel complex	31	3.25173e-05	0.00933182	2e-05	0.99999	4	211	9	5654	A protein complex that spans a membrane and forms a water-filled channel across the phospholipid bilayer allowing selective ion transport down its electrochemical gradient.	GO:0008328
GO:0035176	Biological Process	social behavior	2	9.84702e-08	5.65179e-05	0.0145	1	1	27	6	541	Behavior directed towards society, or taking place between members of the same species. Occurs predominantly, or only, in individuals that are part of a group.
GO:0035254	Molecular Function	glutamate receptor binding	17	1.11213e-09	9.97371e-07	0.00028	1	1	18	6	325	Interacting selectively and non-covalently with a glutamate receptor.	GO:0035255
GO:0035255	Molecular Function	ionotropic glutamate receptor binding	21	6.3336e-11	1.2983e-07	0.00468	1	1	10	6	204	Interacting selectively and non-covalently with an ionotropic glutamate receptor. Ionotropic glutamate receptors bind glutamate and exert an effect through the regulation of ion channels.
GO:0035418	Biological Process	protein localization to synapse	28	2.14323e-09	1.80902e-06	0.00236	1	1	13	6	301	Any process in which a protein is transported to, and/or maintained at the synapse, the junction between a nerve fiber of one neuron and another neuron or muscle fiber or glial cell.
GO:0042974	Molecular Function	retinoic acid receptor binding	13	2.10138e-05	0.00641548	0.00944	1	1	40	3	214	Interacting selectively and non-covalently with the retinoic acid receptor, a ligand-regulated transcription factor belonging to the nuclear receptor superfamily.	GO:0046965
GO:0043197	Cellular Component	dendritic spine	5	3.34223e-06	0.00136087	1e-05	1	1	39	6	1382	Protrusion from a dendrite. Spines are specialised subcellular compartments involved in the synaptic transmission. They are linked to the dendritic shaft by a restriction. Because of their bulb shape, they function as a biochemical and an electrical compartment. Spine remodeling is though to be involved in synaptic plasticity.
GO:0044309	Cellular Component	neuron spine	26	3.41428e-06	0.00136087	0	1	1	43	6	1412	A small membranous protrusion, often ending in a bulbous head and attached to the neuron by a narrow stalk or neck.	GO:0043197
GO:0046965	Molecular Function	retinoid X receptor binding	12	1.10417e-06	0.000480115	0.05206	1	1	10	3	85	Interacting selectively and non-covalently with a retinoid X receptor.
GO:0048147	Biological Process	negative regulation of fibroblast proliferation	14	2.5278e-05	0.00755654	0.02205	1	1	21	3	136	Any process that stops, prevents, or reduces the frequency, rate or extent of multiplication or reproduction of fibroblast cells.
GO:0048813	Biological Process	dendrite morphogenesis	10	2.66517e-05	0.00780459	0	1	1	75	6	2208	The process in which the anatomical structures of a dendrite are generated and organized. A dendrite is a freely branching protoplasmic process of a nerve cell.	GO:0060997
GO:0060004	Biological Process	reflex	32	8.48058e-07	0.000387384	0.00274	1	1	22	6	786	An automatic response to a stimulus beginning with a nerve impulse from a receptor and ending with the action of an effector such as a gland or a muscle. Signaling never reaches a level of consciousness.
GO:0060076	Cellular Component	excitatory synapse	27	3.14088e-10	3.75571e-07	0.01246	1	1	12	6	214	A synapse in which an action potential in the presynaptic cell increases the probability of an action potential occurring in the postsynaptic cell.
GO:0060078	Biological Process	regulation of postsynaptic membrane potential	30	6.26581e-06	0.00219288	4e-05	1	1	42	6	1127	Any process that modulates the potential difference across a post-synaptic membrane.	GO:0060079
GO:0060079	Biological Process	excitatory postsynaptic potential	6	5.27521e-06	0.00189235	6e-05	1	1	35	6	1055	A process that leads to a temporary increase in postsynaptic potential due to the flow of positively charged ions into the postsynaptic cell. The flow of ions that causes an EPSP is an excitatory postsynaptic current (EPSC) and makes it easier for the neuron to fire an action potential.
GO:0060996	Biological Process	dendritic spine development	20	2.71854e-07	0.000144476	0.00014	1	1	38	6	995	The process whose specific outcome is the progression of the dendritic spine over time, from its formation to the mature structure. A dendritic spine is a protrusion from a dendrite and a specialized subcellular compartment involved in synaptic transmission.	GO:0060997
GO:0060997	Biological Process	dendritic spine morphogenesis	23	5.57442e-09	4.44375e-06	0.00323	1	1	20	6	627	The process in which the anatomical structures of a dendritic spine are generated and organized. A dendritic spine is a protrusion from a dendrite and a specialized subcellular compartment involved in synaptic transmission.
GO:0097061	Biological Process	dendritic spine organization	33	3.5577e-07	0.000182319	0.00129	1	1	26	6	725	A process that is carried out at the cellular level which results in the assembly, arrangement of constituent parts, or disassembly of a dendritic spine. A dendritic spine is a specialized protrusion from a neuronal dendrite and is involved in synaptic transmission.	GO:0060997
GO:2000311	Biological Process	regulation of alpha-amino-3-hydroxy-5-methyl-4-isoxazole propionate selective glutamate receptor activity	19	3.41823e-10	3.77293e-07	0.00105	1	1	13	6	225	Any process that modulates the frequency, rate or extent of alpha-amino-3-hydroxy-5-methyl-4-isoxazole propionate selective glutamate receptor activity.
GO:0014069	Cellular Component	postsynaptic density	7	1.48889e-05	0.00474756	0	1	1	60	6	1833	A postsynaptic density that is part of a neuron.
FDR: False Discovery rate, p.L: Proportion of iterations in which the hypergeometric sampling found less or equal candidate regions that observed, p.G: Proportion of iterations in which the hypergeometric sampling found more or equal candidate regions than observed, g: Number of genomic regions associated with the significant GO term having at least one candidate SNP, G: Total number of genomic r…

## Sheet: BQ
Gene ontology terms enriched at 1% FDR using SNP enrichment analysis for Bone quality (BQ)
Term ID	Type	Term name		P	FDR	p.L	p.G	g	G	nc	mc	GO.def	child.GOs
GO:0001659	Biological Process	temperature homeostasis	14	8.55504e-09	4.72139e-06	0.02818	1	1	23	5	292	A homeostatic process in which an organism modulates its internal body temperature.	GO:0031649
GO:0006413	Biological Process	translational initiation	13	9.4964e-06	0.00337732	0.00064	1	1	86	4	574	The process preceding formation of the peptide bond between the first two amino acids of a protein. This includes the formation of a complex of the ribosome, mRNA, and an initiation complex that contains the first aminoacyl-tRNA.	GO:0006446,GO:0043558
GO:0006446	Biological Process	regulation of translational initiation	10	8.76919e-07	0.000359512	0.00112	1	1	55	4	443	Any process that modulates the frequency, rate or extent of translational initiation.	GO:0043558
GO:0006694	Biological Process	steroid biosynthetic process	11	8.32219e-07	0.000351221	5e-05	1	1	88	5	745	The chemical reactions and pathways resulting in the formation of steroids, compounds with a 1,2,cyclopentanoperhydrophenanthrene nucleus; includes de novo formation and steroid interconversion by modification.
GO:0006986	Biological Process	response to unfolded protein	18	1.56652e-05	0.00488651	0.00025	1	1	67	4	646	Any process that results in a change in state or activity of a cell or an organism (in terms of movement, secretion, enzyme production, gene expression, etc.) as a result of an unfolded protein stimulus.	GO:0030968,GO:0034620
GO:0017148	Biological Process	negative regulation of translation	5	2.9046e-06	0.00112644	6e-05	1	1	66	4	601	Any process that stops, prevents, or reduces the frequency, rate or extent of the chemical reactions and pathways resulting in the formation of proteins by the translation of mRNA.
GO:0030968	Biological Process	endoplasmic reticulum unfolded protein response	3	1.11546e-05	0.00363767	0.00072	1	1	54	4	528	The series of molecular signals generated as a consequence of the presence of unfolded proteins in the endoplasmic reticulum (ER) or other ER-related stress; results in changes in the regulation of transcription and translation.
GO:0031398	Biological Process	positive regulation of protein ubiquitination	1	2.67097e-07	0.000119768	0.01767	1	1	84	5	1161	Any process that activates or increases the frequency, rate or extent of the addition of ubiquitin groups to a protein.	GO:0051443
GO:0031649	Biological Process	heat generation	15	2.23333e-11	2.289e-08	0.00099	1	1	14	5	81	Any homeostatic process in which an organism produces heat, thereby raising its internal temperature.
GO:0034620	Biological Process	cellular response to unfolded protein	9	1.08955e-05	0.00363581	0.00057	1	1	55	4	554	Any process that results in a change in state or activity of a cell (in terms of movement, secretion, enzyme production, gene expression, etc.) as a result of an unfolded protein stimulus.	GO:0030968
GO:0035967	Biological Process	cellular response to topologically incorrect protein	28	1.02386e-05	0.00349795	0.00046	1	1	64	4	579	Any process that results in a change in state or activity of a cell (in terms of movement, secretion, enzyme production, gene expression, etc.) as a result of a protein that is not folded in its correct three-dimensional structure.	GO:0030968,GO:0034620
GO:0042180	Biological Process	cellular ketone metabolic process	30	2.80882e-05	0.00822525	0.00027	1	1	130	5	1534	The chemical reactions and pathways involving any of a class of organic compounds that contain the carbonyl group, CO, and in which the carbonyl group is bonded only to carbon atoms, as carried out by individual cells. The general formula for a ketone is RCOR, where R and R are alkyl or aryl groups.	GO:1901661
GO:0043558	Biological Process	regulation of translational initiation in response to stress	37	1.40651e-08	7.4748e-06	0.00216	1	1	11	4	131	Any process that modulates the frequency, rate or extent of translation initiation, as a result of a stimulus indicating the organism is under stress.
GO:0044236	Biological Process	multicellular organism metabolic process	29	5.00515e-07	0.000217633	9e-05	1	1	51	5	675	The chemical reactions and pathways in a single multicellular organism that occur at the tissue, organ, or organismal level. These processes, unlike cellular metabolism, can include transport of substances between cells when that transport is required.
GO:0044237	Biological Process	cellular metabolic process	6	2.47956e-05	0.00741233	0	1	13	8081	31	83179	The chemical reactions and pathways by which individual cells transform chemical substances.	GO:0006413,GO:0006446,GO:0017148,GO:0031398,GO:0042180,GO:0043558,GO:0051186,GO:0051438,GO:0051443,GO:1901661
GO:0045745	Biological Process	positive regulation of G-protein coupled receptor protein signaling pathway	31	3.85393e-10	2.91053e-07	0.00182	1	1	19	5	138	Any process that activates or increases the frequency, rate or extent of G-protein coupled receptor protein signaling pathway activity.
GO:0051186	Biological Process	cofactor metabolic process	33	1.24433e-05	0.00396775	3e-05	1	2	228	6	2278	The chemical reactions and pathways involving a cofactor, a substance that is required for the activity of an enzyme or other protein. Cofactors may be inorganic, such as the metal atoms zinc, iron, and copper in certain forms, or organic, in which case they are referred to as coenzymes. Cofactors may either be bound tightly to active sites or bind loosely with the substrate.	GO:1901661
GO:0051351	Biological Process	positive regulation of ligase activity	36	3.3882e-10	2.70096e-07	0.00374	1	1	22	5	142	Any process that activates or increases the frequency, rate or extent of ligase activity, the catalysis of the ligation of two substances with concomitant breaking of a diphosphate linkage, usually in a nucleoside triphosphate.	GO:0051443
GO:0051438	Biological Process	regulation of ubiquitin-protein transferase activity	32	2.61676e-09	1.50191e-06	7e-05	1	1	52	5	455	Any process that modulates the frequency, rate or extent of ubiquitin transferase activity.	GO:0051443
GO:0051443	Biological Process	positive regulation of ubiquitin-protein transferase activity	7	6.72282e-13	1.20582e-09	0.00108	1	1	18	5	89	Any process that activates, maintains or increases the rate of ubiquitin transferase activity.
GO:0060612	Biological Process	adipose tissue development	2	1.04168e-07	4.98234e-05	0.00284	1	1	27	5	458	The process whose specific outcome is the progression of adipose tissue over time, from its formation to the mature structure. Adipose tissue is specialized tissue that is used to store fat.
GO:0071704	Biological Process	organic substance metabolic process	25	1.69835e-05	0.00518504	0	1	14	8532	32	87551	The chemical reactions and pathways involving an organic substance, any molecular entity containing carbon.	GO:0006413,GO:0006446,GO:0006694,GO:0017148,GO:0031398,GO:0042180,GO:0043558,GO:0051438,GO:0051443,GO:1901661
GO:1901661	Biological Process	quinone metabolic process	34	4.97432e-12	5.94804e-09	0.00092	1	1	13	5	63	The chemical reactions and pathways involving quinone.
GO:0005746	Cellular Component	mitochondrial respiratory chain	23	6.13133e-10	4.18945e-07	0	1	1	44	5	103	The protein complexes that form the mitochondrial electron transport system (the respiratory chain), associated with the inner mitochondrial membrane. The respiratory chain complexes transfer electrons from an electron donor to an electron acceptor and are associated with a proton pump to create a transmembrane electrochemical gradient.	GO:0005747
GO:0005747	Cellular Component	mitochondrial respiratory chain complex I	21	7.0052e-10	4.56898e-07	0.00015	1	1	21	5	56	A protein complex located in the mitochondrial inner membrane that forms part of the mitochondrial respiratory chain. It contains about 25 different polypeptide subunits, including NADH dehydrogenase (ubiquinone), flavin mononucleotide and several different iron-sulfur clusters containing non-heme iron. The iron undergoes oxidation-reduction between Fe(II) and Fe(III), and catalyzes proton transl…
GO:0005759	Cellular Component	mitochondrial matrix	4	3.09261e-06	0.00116779	0	1	1	196	5	1092	The gel-like material, with considerable fine structure, that lies in the matrix space, or lumen, of a mitochondrion. It contains the enzymes of the tricarboxylic acid cycle and, in some organisms, the enzymes concerned with fatty acid oxidation.
GO:0045111	Cellular Component	intermediate filament cytoskeleton	20	9.65015e-06	0.00337732	0.00103	0.99999	2	169	5	1206	Cytoskeletal structure made from intermediate filaments, typically organized in the cytosol as an extended system that stretches from the nuclear envelope to the plasma membrane. Some intermediate filaments run parallel to the cell surface, while others traverse the cytosol; together they form an internal framework that helps support the shape and resilience of the cell.
GO:0045271	Cellular Component	respiratory chain complex I	27	4.53207e-12	5.91188e-09	0.0001	1	1	22	5	58	Respiratory chain complex I is an enzyme of the respiratory chain. It consists of several polypeptide chains and is L-shaped, with a horizontal arm lying in the membrane and a vertical arm that projects into the matrix. The electrons of NADH enter the chain at this complex.	GO:0005747
GO:0070469	Cellular Component	respiratory chain	8	1.93155e-10	1.63034e-07	1e-05	1	1	76	5	132	The protein complexes that form the electron transport system (the respiratory chain), associated with a cell membrane, usually the plasma membrane (in prokaryotes) or the inner mitochondrial membrane (on eukaryotes). The respiratory chain complexes transfer electrons from an electron donor to an electron acceptor and are associated with a proton pump to create a transmembrane electrochemical gra…	GO:0005746,GO:0005747,GO:0045271
GO:0003854	Molecular Function	3-beta-hydroxy-delta5-steroid dehydrogenase activity	22	5.23215e-13	1.07252e-09	0.00079	1	1	13	5	38	Catalysis of the reaction: a 3-beta-hydroxy-delta(5)-steroid + NAD+ = a 3-oxo-delta(5)-steroid + NADH + H(+).
GO:0003954	Molecular Function	NADH dehydrogenase activity	24	3.71831e-11	3.55694e-08	0.01835	1	1	28	5	108	Catalysis of the reaction: NADH + H+ + acceptor = NAD+ + reduced acceptor.
GO:0016229	Molecular Function	steroid dehydrogenase activity	35	8.19513e-10	5.11269e-07	0.00046	1	1	26	5	175	Catalysis of an oxidation-reduction (redox) reaction in which one substrate is a sterol derivative.	GO:0003854
GO:0016614	Molecular Function	oxidoreductase activity, acting on CH-OH group of donors	12	8.84884e-06	0.00325569	4e-05	1	1	115	5	1177	Catalysis of an oxidation-reduction (redox) reaction in which a CH-OH group act as a hydrogen or electron donor and reduces a hydrogen or electron acceptor.	GO:0003854,GO:0016616
GO:0016616	Molecular Function	oxidoreductase activity, acting on the CH-OH group of donors, NAD or NADP as acceptor	19	2.64963e-06	0.0010561	4e-05	1	1	104	5	1063	Catalysis of an oxidation-reduction (redox) reaction in which a CH-OH group acts as a hydrogen or electron donor and reduces NAD+ or NADP.	GO:0003854
GO:0016651	Molecular Function	oxidoreductase activity, acting on NAD(P)H	17	2.64916e-07	0.000119768	2e-05	1	1	65	5	570	Catalysis of an oxidation-reduction (redox) reaction in which NADH or NADPH acts as a hydrogen or electron donor and reduces a hydrogen or electron acceptor.	GO:0003954
GO:0030506	Molecular Function	ankyrin binding	16	6.76509e-08	3.46687e-05	0.08203	1	1	13	4	180	Interacting selectively and non-covalently with ankyrin, a 200 kDa cytoskeletal protein that attaches other cytoskeletal proteins to integral membrane proteins.
GO:0031690	Molecular Function	adrenergic receptor binding	26	6.54586e-12	7.22512e-09	0.02634	1	1	10	5	72	Interacting selectively and non-covalently with an adrenergic receptor.
FDR: False Discovery rate, p.L: Proportion of iterations in which the hypergeometric sampling found less or equal candidate regions that observed, p.G: Proportion of iterations in which the hypergeometric sampling found more or equal candidate regions than observed, g: Number of genomic regions associated with the significant GO term having at least one candidate SNP, G: Total number of genomic r…

## Sheet: CW
Gene ontology terms enriched at 1% FDR using SNP enrichment analysis for Chest width (CW)
Term ID	Type	Term name		P	FDR	p.L	p.G	g	G	nc	mc	GO.def	child.GOs
GO:0006813	Biological Process	potassium ion transport	4	1.7394e-06	0.00131969	0	1	1	176	5	3886	The directed movement of potassium ions (K+) into, out of or within a cell, or between cells, by means of some agent such as a transporter or pore.	GO:0071804,GO:0071805
GO:0009607	Biological Process	response to biotic stimulus	22	3.92398e-06	0.00216558	0	1	1	622	5	5089	Any process that results in a change in state or activity of a cell or an organism (in terms of movement, secretion, enzyme production, gene expression, etc.) as a result of a biotic stimulus, a stimulus caused or produced by a living organism.	GO:0009615,GO:0051707,GO:0043207,GO:0051607,GO:0098542
GO:0009615	Biological Process	response to virus	9	8.07941e-08	0.000128813	0	1	1	273	5	2221	Any process that results in a change in state or activity of a cell or an organism (in terms of movement, secretion, enzyme production, gene expression, etc.) as a result of a stimulus from a virus.	GO:0051607
GO:0031649	Biological Process	heat generation	13	1.28253e-05	0.00589745	0.13978	1	1	14	2	84	Any homeostatic process in which an organism produces heat, thereby raising its internal temperature.
GO:0043207	Biological Process	response to external biotic stimulus	26	3.22273e-06	0.00201056	0	1	1	590	5	4868	Any process that results in a change in state or activity of a cell or an organism (in terms of movement, secretion, enzyme production, gene expression, etc.) as a result of an external biotic stimulus, an external stimulus caused by, or produced by living things.	GO:0009615,GO:0051707,GO:0051607,GO:0098542
GO:0051443	Biological Process	positive regulation of ubiquitin-protein transferase activity	11	4.13812e-06	0.00219918	0.1142	1	1	18	2	92	Any process that activates, maintains or increases the rate of ubiquitin transferase activity.
GO:0051607	Biological Process	defense response to virus	7	3.32391e-08	0.000112212	0	1	1	224	5	1748	Reactions triggered in response to the presence of a virus that act to protect the cell or organism.
GO:0051707	Biological Process	response to other organism	20	3.46924e-06	0.00207417	0	1	1	588	5	4863	Any process that results in a change in state or activity of a cell or an organism (in terms of movement, secretion, enzyme production, gene expression, etc.) as a result of a stimulus from another living organism.	GO:0009615,GO:0051607,GO:0098542
GO:0071804	Biological Process	cellular potassium ion transport	18	8.85169e-07	0.00078988	0	1	1	155	5	3623	The directed movement of potassium (K) ions into, out of, or within a cell.	GO:0071805
GO:0071805	Biological Process	potassium ion transmembrane transport	5	2.71569e-06	0.00183294	2e-05	1	1	155	5	3623	A process in which a potassium ion is transported from one side of a membrane to the other.
GO:0098542	Biological Process	defense response to other organism	14	2.16679e-07	0.000239163	0	1	1	385	5	2712	Reactions triggered in response to the presence of another organism that act to protect the cell or organism from damage caused by that organism.	GO:0051607
GO:0008076	Cellular Component	voltage-gated potassium channel complex	3	9.58004e-08	0.000137464	0.00011	1	1	63	5	1849	A protein complex that forms a transmembrane channel through which potassium ions may cross a cell membrane in response to changes in membrane potential.
GO:0030016	Cellular Component	myofibril	21	1.89403e-07	0.000226479	1e-05	1	1	141	5	2422	The contractile element of skeletal and cardiac muscle; a long, highly organized bundle of actin, myosin, and other proteins that contracts by a sliding filament mechanism.	GO:0030017
GO:0030017	Cellular Component	sarcomere	1	2.42394e-07	0.000248437	2e-05	1	1	122	5	2229	The repeating unit of a myofibril in a muscle cell, composed of an array of overlapping thick and thin filaments between two adjacent Z discs.
GO:0034702	Cellular Component	ion channel complex	27	1.3152e-05	0.00589745	0	1	1	211	5	5658	A protein complex that spans a membrane and forms a water-filled channel across the phospholipid bilayer allowing selective ion transport down its electrochemical gradient.	GO:0008076,GO:0034703,GO:0034705
GO:0034703	Cellular Component	cation channel complex	25	2.23991e-06	0.00160702	0	1	1	130	5	3840	An ion channel complex through which cations pass.	GO:0008076,GO:0034705
GO:0034705	Cellular Component	potassium channel complex	6	6.25615e-08	0.000112212	7e-05	1	1	65	5	1938	An ion channel complex through which potassium ions pass.	GO:0008076
GO:0042383	Cellular Component	sarcolemma	10	4.85354e-08	0.000112212	1e-05	1	1	71	5	1811	The outer membrane of a muscle cell, consisting of the plasma membrane, a covering basement membrane (about 100 nm thick and sometimes common to more than one fiber), and the associated loose network of collagen fibers.
GO:0043292	Cellular Component	contractile fiber	16	2.80847e-07	0.000268658	0	1	1	149	5	2519	Fibers, composed of actin, myosin, and associated proteins, found in cells of smooth or striated muscle.	GO:0030016,GO:0030017
GO:1902495	Cellular Component	transmembrane transporter complex	15	1.49894e-05	0.00651766	0	1	1	232	5	5821	A transmembrane protein complex which enables the transfer of a substance from one side of a membrane to the other.	GO:0008076,GO:0034702,GO:0034703,GO:0034705
GO:0005261	Molecular Function	cation channel activity	17	1.99951e-05	0.00819741	0	1	1	274	5	6873	Enables the selective, energy-independent passage of cations across a lipid bilayer down a concentration gradient.
GO:0015079	Molecular Function	potassium ion transmembrane transporter activity	23	1.74744e-06	0.00131969	3e-05	1	1	136	5	3245	Enables the transfer of potassium ions (K+) from one side of a membrane to the other.
GO:0016820	Molecular Function	hydrolase activity, acting on acid anhydrides, catalyzing transmembrane movement of substances	19	2.8133e-08	0.000112212	0	1	1	108	5	1649	Catalysis of the hydrolysis of an acid anhydride to directly drive the transport of a substance across a membrane.
GO:0016887	Molecular Function	ATPase activity	2	1.20047e-05	0.00574186	0	1	1	403	5	6206	Catalysis of the reaction: ATP + H2O = ADP + phosphate + 2 H+. May or may not be coupled to another reaction.	GO:0042623
GO:0031690	Molecular Function	adrenergic receptor binding	24	1.15979e-05	0.00573856	0.30524	1	1	10	2	75	Interacting selectively and non-covalently with an adrenergic receptor.
GO:0042623	Molecular Function	ATPase activity, coupled	12	5.56664e-06	0.0028527	0	1	1	290	5	4092	Catalysis of the reaction: ATP + H2O = ADP + phosphate; this reaction directly drives some other reaction, for example ion transport across a membrane.
GO:0044325	Molecular Function	ion channel binding	8	3.44131e-09	2.46896e-05	5e-05	1	1	70	5	1137	Interacting selectively and non-covalently with one or more specific sites on an ion channel, a protein complex that spans a membrane and forms a water-filled channel across the phospholipid bilayer allowing selective ion transport down its electrochemical gradient.
FDR: False Discovery rate, p.L: Proportion of iterations in which the hypergeometric sampling found less or equal candidate regions that observed, p.G: Proportion of iterations in which the hypergeometric sampling found more or equal candidate regions than observed, g: Number of genomic regions associated with the significant GO term having at least one candidate SNP, G: Total number of genomic r…

## Sheet: FA
Gene ontology terms enriched at 1% FDR using SNP enrichment analysis for Fore udder attachment (FA)
Term ID	Type	Term name		P	FDR	p.L	p.G	g	G	nc	mc	GO.def	child.GOs
GO:0002376	Biological Process	immune system process	21	9.59186e-08	5.50534e-05	0	1	2	1639	8	16436	Any process involved in the development or functioning of the immune system, an organismal system for calibrated responses to potential internal or invasive threats.	GO:0051607
GO:0006810	Biological Process	transport	3	2.30238e-05	0.00559947	0	1	3	3526	9	48042	The directed movement of substances (such as macromolecules, small molecules, ions) into, out of or within a cell, or between cells, or within a multicellular organism by means of some agent such as a transporter or pore.	GO:0006811,GO:0006812,GO:0006813,GO:0030001,GO:0015672,GO:0034220,GO:0055085,GO:0071804,GO:0071805,GO:0098655
GO:0006811	Biological Process	ion transport	13	1.94364e-05	0.00480849	0	1	1	1238	7	20007	The directed movement of charged atoms or small charged molecules into, out of or within a cell, or between cells, by means of some agent such as a transporter or pore.	GO:0006812,GO:0006813,GO:0030001,GO:0015672,GO:0034220,GO:0071804,GO:0071805,GO:0098655
GO:0006812	Biological Process	cation transport	25	3.20442e-06	0.000919604	0	1	1	873	7	14441	The directed movement of cations, atoms or small molecules with a net positive charge, into, out of or within a cell, or between cells, by means of some agent such as a transporter or pore.	GO:0006813,GO:0030001,GO:0015672,GO:0071804,GO:0071805,GO:0098655
GO:0006813	Biological Process	potassium ion transport	11	1.17288e-09	1.03291e-06	0	1	1	176	7	3884	The directed movement of potassium ions (K+) into, out of or within a cell, or between cells, by means of some agent such as a transporter or pore.	GO:0071804,GO:0071805
GO:0006950	Biological Process	response to stress	36	5.36895e-06	0.00151057	0	1	2	2515	8	26888	Any process that results in a change in state or activity of a cell or an organism (in terms of movement, secretion, enzyme production, gene expression, etc.) as a result of a disturbance in organismal or cellular homeostasis, usually, but not necessarily, exogenous (e.g. temperature, humidity, ionizing radiation).	GO:0006952,GO:0051607,GO:0098542
GO:0006952	Biological Process	defense response	9	2.45337e-08	1.53058e-05	0	1	1	907	7	7812	Reactions, triggered in response to the presence of a foreign body or the occurrence of an injury, which result in restriction of damage to the organism attacked or prevention/recovery from the infection caused by the attack.	GO:0051607,GO:0098542
GO:0009605	Biological Process	response to external stimulus	57	1.55976e-05	0.00392649	0	1	1	1562	7	20152	Any process that results in a change in state or activity of a cell or an organism (in terms of movement, secretion, enzyme production, gene expression, etc.) as a result of an external stimulus.	GO:0009615,GO:0051707,GO:0043207,GO:0051607,GO:0098542
GO:0009607	Biological Process	response to biotic stimulus	48	1.22374e-09	1.03291e-06	0	1	1	622	7	5087	Any process that results in a change in state or activity of a cell or an organism (in terms of movement, secretion, enzyme production, gene expression, etc.) as a result of a biotic stimulus, a stimulus caused or produced by a living organism.	GO:0009615,GO:0051707,GO:0043207,GO:0051607,GO:0098542
GO:0009615	Biological Process	response to virus	22	5.05124e-12	1.208e-08	0	1	1	273	7	2219	Any process that results in a change in state or activity of a cell or an organism (in terms of movement, secretion, enzyme production, gene expression, etc.) as a result of a stimulus from a virus.	GO:0051607
GO:0015672	Biological Process	monovalent inorganic cation transport	54	1.01971e-07	5.62761e-05	0	1	1	450	7	8271	The directed movement of inorganic cations with a valency of one into, out of or within a cell, or between cells, by means of some agent such as a transporter or pore. Inorganic cations are atoms or small molecules with a positive charge which do not contain carbon in covalent linkage.	GO:0006813,GO:0071804,GO:0071805
GO:0030001	Biological Process	metal ion transport	31	1.49634e-06	0.000499325	0	1	1	625	7	12237	The directed movement of metal ions, any metal ion with an electric charge, into, out of or within a cell, or between cells, by means of some agent such as a transporter or pore.	GO:0006813,GO:0071804,GO:0071805
GO:0034220	Biological Process	ion transmembrane transport	27	2.58567e-06	0.000772955	0	1	1	809	7	13993	A process in which an ion is transported from one side of a membrane to the other by means of some agent such as a transporter or pore.	GO:0071805,GO:0098655
GO:0043207	Biological Process	response to external biotic stimulus	53	9.25359e-10	1.02138e-06	0	1	1	590	7	4866	Any process that results in a change in state or activity of a cell or an organism (in terms of movement, secretion, enzyme production, gene expression, etc.) as a result of an external biotic stimulus, an external stimulus caused by, or produced by living things.	GO:0009615,GO:0051707,GO:0051607,GO:0098542
GO:0051234	Biological Process	establishment of localization	58	3.34849e-05	0.0080079	0	1	3	3653	9	50291	The directed movement of a cell, substance or cellular entity, such as a protein complex or organelle, to a specific location.	GO:0006810,GO:0006811,GO:0006812,GO:0006813,GO:0030001,GO:0015672,GO:0034220,GO:0055085,GO:0071804,GO:0071805,GO:0098655
GO:0051607	Biological Process	defense response to virus	17	1.44521e-12	5.18434e-09	0	1	1	224	7	1746	Reactions triggered in response to the presence of a virus that act to protect the cell or organism.
GO:0051707	Biological Process	response to other organism	46	1.02738e-09	1.03291e-06	0	1	1	588	7	4861	Any process that results in a change in state or activity of a cell or an organism (in terms of movement, secretion, enzyme production, gene expression, etc.) as a result of a stimulus from another living organism.	GO:0009615,GO:0051607,GO:0098542
GO:0055085	Biological Process	transmembrane transport	6	7.76564e-06	0.00202859	0	1	1	1079	7	17467	The process in which a solute is transported from one side of a membrane to the other.	GO:0034220,GO:0071805,GO:0098655
GO:0071804	Biological Process	cellular potassium ion transport	44	3.96955e-10	5.5919e-07	0	1	1	155	7	3621	The directed movement of potassium (K) ions into, out of, or within a cell.	GO:0071805
GO:0071805	Biological Process	potassium ion transmembrane transport	12	1.93187e-09	1.38602e-06	0	1	1	155	7	3621	A process in which a potassium ion is transported from one side of a membrane to the other.
GO:0098542	Biological Process	defense response to other organism	34	2.03048e-11	4.1622e-08	0	1	1	385	7	2710	Reactions triggered in response to the presence of another organism that act to protect the cell or organism from damage caused by that organism.	GO:0051607
GO:0098655	Biological Process	cation transmembrane transport	28	6.03388e-07	0.000234	0	1	1	563	7	10715	A process in which a cation is transported from one side of a membrane to the other by means of some agent such as a transporter or pore.	GO:0071805
GO:0005887	Cellular Component	integral component of plasma membrane	2	6.06748e-06	0.00167427	0	1	1	1106	7	12640	The component of the plasma membrane consisting of the gene products and protein complexes having at least some part of their peptide sequence embedded in the hydrophobic region of the membrane.	GO:0008076
GO:0008076	Cellular Component	voltage-gated potassium channel complex	10	4.28677e-10	5.5919e-07	0	1	1	63	7	1847	A protein complex that forms a transmembrane channel through which potassium ions may cross a cell membrane in response to changes in membrane potential.
GO:0030016	Cellular Component	myofibril	47	1.11142e-09	1.03291e-06	0	1	1	141	7	2420	The contractile element of skeletal and cardiac muscle; a long, highly organized bundle of actin, myosin, and other proteins that contracts by a sliding filament mechanism.	GO:0030017
GO:0030017	Cellular Component	sarcomere	4	1.568e-09	1.24995e-06	0	1	1	122	7	2227	The repeating unit of a myofibril in a muscle cell, composed of an array of overlapping thick and thin filaments between two adjacent Z discs.
GO:0031226	Cellular Component	intrinsic component of plasma membrane	33	6.91475e-06	0.00187207	0	1	1	1150	7	13222	The component of the plasma membrane consisting of the gene products and protein complexes having either part of their peptide sequence embedded in the hydrophobic region of the membrane or some other covalently attached group such as a GPI anchor that is similarly embedded in the membrane.	GO:0005887,GO:0008076
GO:0034702	Cellular Component	ion channel complex	56	2.05278e-08	1.33888e-05	0	1	1	211	7	5656	A protein complex that spans a membrane and forms a water-filled channel across the phospholipid bilayer allowing selective ion transport down its electrochemical gradient.	GO:0008076,GO:0034703,GO:0034705
GO:0034703	Cellular Component	cation channel complex	52	1.6762e-09	1.26589e-06	0	1	1	130	7	3838	An ion channel complex through which cations pass.	GO:0008076,GO:0034705
GO:0034705	Cellular Component	potassium channel complex	15	2.3643e-10	3.76948e-07	0	1	1	65	7	1936	An ion channel complex through which potassium ions pass.	GO:0008076
GO:0042383	Cellular Component	sarcolemma	23	2.46268e-12	7.06741e-09	0	1	1	71	7	1809	The outer membrane of a muscle cell, consisting of the plasma membrane, a covering basement membrane (about 100 nm thick and sometimes common to more than one fiber), and the associated loose network of collagen fibers.
GO:0043292	Cellular Component	contractile fiber	41	8.96312e-11	1.60765e-07	0	1	1	149	7	2517	Fibers, composed of actin, myosin, and associated proteins, found in cells of smooth or striated muscle.	GO:0030016,GO:0030017
GO:0098797	Cellular Component	plasma membrane protein complex	51	1.7893e-07	8.85331e-05	0	1	1	410	7	7744	Any protein complex that is part of the plasma membrane.	GO:0008076
GO:1902495	Cellular Component	transmembrane transporter complex	40	8.23967e-09	5.63005e-06	0	1	1	232	7	5819	A transmembrane protein complex which enables the transfer of a substance from one side of a membrane to the other.	GO:0008076,GO:0034702,GO:0034703,GO:0034705
GO:0004871	Molecular Function	signal transducer activity	1	8.98483e-10	1.02138e-06	0	1	3	1969	9	13530	Conveys a signal across a cell to trigger a change in cell function or state. A signal is a physical entity or change in state that is used to transfer information in order to trigger a response.	GO:0004888,GO:0038023
GO:0004872	Molecular Function	receptor activity	29	8.63804e-07	0.000309868	0	1	1	1902	7	12380	Combining with an extracellular or intracellular messenger to initiate a change in cell activity.	GO:0004888,GO:0038023
GO:0004888	Molecular Function	transmembrane signaling receptor activity	8	1.13721e-07	6.04365e-05	0	1	1	1666	7	8653	Combining with an extracellular or intracellular signal and transmitting the signal from one side of the membrane to the other to initiate a change in cell activity.
GO:0005215	Molecular Function	transporter activity	18	7.77561e-06	0.00202859	0	1	1	1146	7	17293	Enables the directed movement of substances (such as macromolecules, small molecules, ions) into, out of or within a cell, or between cells.	GO:0046873,GO:0042626,GO:0005216,GO:0005261,GO:0005267,GO:0022857,GO:0008324,GO:0015075,GO:0015079,GO:0015267,GO:0016820,GO:0022891
GO:0005216	Molecular Function	ion channel activity	19	8.3423e-07	0.000306932	0	1	1	366	7	8673	Enables the facilitated diffusion of an ion (by an energy-independent process) by passage through a transmembrane aqueous pore or channel without evidence for a carrier-mediated mechanism. May be either selective (it enables passage of a specific ion only) or non-selective (it enables passage of two or more ions of same charge but different size).	GO:0005261,GO:0005267
GO:0005261	Molecular Function	cation channel activity	42	1.8968e-06	0.000591676	0	1	1	274	7	6871	Enables the selective, energy-independent passage of cations across a lipid bilayer down a concentration gradient.	GO:0005267
GO:0005267	Molecular Function	potassium channel activity	16	8.11783e-07	0.000306533	0	1	1	112	7	2761	Enables the selective, facilitated diffusion of a potassium ion (by an energy-independent process) involving passage through a transmembrane aqueous pore or channel without evidence for a carrier-mediated mechanism.
GO:0008324	Molecular Function	cation transmembrane transporter activity	24	2.94774e-07	0.000140934	0	1	1	597	7	10407	Enables the transfer of cation from one side of the membrane to the other.	GO:0046873,GO:0005261,GO:0005267,GO:0015079
GO:0015075	Molecular Function	ion transmembrane transporter activity	43	2.08739e-06	0.000637275	0	1	1	778	7	13231	Enables the transfer of an ion from one side of a membrane to the other.	GO:0046873,GO:0005216,GO:0005261,GO:0005267,GO:0008324,GO:0015079
GO:0015079	Molecular Function	potassium ion transmembrane transporter activity	50	6.51559e-08	3.89551e-05	0	1	1	136	7	3243	Enables the transfer of potassium ions (K+) from one side of a membrane to the other.	GO:0005267
GO:0015267	Molecular Function	channel activity	49	1.27598e-07	6.53894e-05	0	1	1	389	7	8799	Enables the energy-independent facilitated diffusion, mediated by passage of a solute through a transmembrane aqueous pore or channel. Stereospecificity is not exhibited but this transport may be specific for a particular molecular species or class of molecules.	GO:0005216,GO:0005261,GO:0005267
GO:0016462	Molecular Function	pyrophosphatase activity	39	3.14301e-07	0.000140934	0	1	1	760	7	10504	Catalysis of the hydrolysis of a pyrophosphate bond between two phosphate groups, leaving one phosphate on each of the two fragments.	GO:0042623,GO:0042626,GO:0017111,GO:0016887
GO:0016787	Molecular Function	hydrolase activity	14	4.96768e-07	0.000198003	0	1	3	2305	9	27542	Catalysis of the hydrolysis of various bonds, e.g. C-O, C-N, C-C, phosphoric anhydride bonds, etc. Hydrolase is the systematic name for any enzyme of EC class 3.	GO:0042623,GO:0042626,GO:0017111,GO:0016887,GO:0016462,GO:0016817,GO:0016818,GO:0016820
GO:0016817	Molecular Function	hydrolase activity, acting on acid anhydrides	38	3.34828e-07	0.000141307	0	1	1	769	7	10666	Catalysis of the hydrolysis of any acid anhydride.	GO:0042623,GO:0042626,GO:0017111,GO:0016887,GO:0016462,GO:0016818,GO:0016820
GO:0016818	Molecular Function	hydrolase activity, acting on acid anhydrides, in phosphorus-containing anhydrides	37	4.46135e-07	0.000182902	0	1	1	763	7	10558	Catalysis of the hydrolysis of any acid anhydride which contains phosphorus.	GO:0042623,GO:0042626,GO:0017111,GO:0016887,GO:0016462
GO:0016820	Molecular Function	hydrolase activity, acting on acid anhydrides, catalyzing transmembrane movement of substances	45	1.14263e-12	5.18434e-09	0	1	1	108	7	1647	Catalysis of the hydrolysis of an acid anhydride to directly drive the transport of a substance across a membrane.	GO:0042626
GO:0016887	Molecular Function	ATPase activity	5	9.38546e-07	0.000328468	0	1	1	403	7	6204	Catalysis of the reaction: ATP + H2O = ADP + phosphate + 2 H+. May or may not be coupled to another reaction.	GO:0042623,GO:0042626
GO:0017111	Molecular Function	nucleoside-triphosphatase activity	55	1.83519e-06	0.00058518	0	1	1	725	7	9724	Catalysis of the reaction: a nucleoside triphosphate + H2O = nucleoside diphosphate + phosphate.	GO:0042623,GO:0042626,GO:0016887
GO:0022857	Molecular Function	transmembrane transporter activity	26	3.1598e-06	0.000919604	0	1	1	913	7	14990	Enables the transfer of a substance from one side of a membrane to the other.	GO:0046873,GO:0042626,GO:0005216,GO:0005261,GO:0005267,GO:0008324,GO:0015075,GO:0015079,GO:0015267,GO:0016820,GO:0022891
GO:0022891	Molecular Function	substrate-specific transmembrane transporter activity	35	1.82265e-06	0.00058518	0	1	1	829	7	13663	Enables the transfer of a specific substance or group of related substances from one side of a membrane to the other.	GO:0046873,GO:0005216,GO:0005261,GO:0005267,GO:0008324,GO:0015075,GO:0015079
GO:0038023	Molecular Function	signaling receptor activity	59	3.11227e-07	0.000140934	0	1	1	1749	7	10553	Receiving a signal and transmitting the signal in the cell to initiate a change in cell activity. A signal is a physical entity or change in state that is used to transfer information in order to trigger a response.	GO:0004888
GO:0042623	Molecular Function	ATPase activity, coupled	32	3.24412e-07	0.00014106	0	1	1	290	7	4090	Catalysis of the reaction: ATP + H2O = ADP + phosphate; this reaction directly drives some other reaction, for example ion transport across a membrane.	GO:0042626
GO:0042626	Molecular Function	ATPase activity, coupled to transmembrane movement of substances	7	1.15002e-06	0.000392896	0	1	1	106	7	1627	Catalysis of the reaction: ATP + H2O = ADP + phosphate, to directly drive the active transport of a substance across a membrane.
GO:0044325	Molecular Function	ion channel binding	20	5.94812e-14	4.26748e-10	0	1	1	70	7	1135	Interacting selectively and non-covalently with one or more specific sites on an ion channel, a protein complex that spans a membrane and forms a water-filled channel across the phospholipid bilayer allowing selective ion transport down its electrochemical gradient.
GO:0046873	Molecular Function	metal ion transmembrane transporter activity	30	1.13585e-05	0.00291041	0	1	1	380	7	8917	Enables the transfer of metal ions from one side of a membrane to the other.	GO:0005267,GO:0015079
FDR: False Discovery rate, p.L: Proportion of iterations in which the hypergeometric sampling found less or equal candidate regions that observed, p.G: Proportion of iterations in which the hypergeometric sampling found more or equal candidate regions than observed, g: Number of genomic regions associated with the significant GO term having at least one candidate SNP, G: Total number of genomic r…

## Sheet: PW
Gene ontology terms enriched at 1% FDR using SNP enrichment analysis for Pin width (PW)
Term ID	Type	Term name		P	FDR	p.L	p.G	g	G	nc	mc	GO.def	child.GOs
GO:0002686	Biological Process	negative regulation of leukocyte migration	8	3.36422e-05	0.00804078	0.09797	1	1	27	3	554	Any process that stops, prevents, or reduces the frequency, rate, or extent of leukocyte migration.
GO:0006928	Biological Process	movement of cell or subcellular component	33	3.53535e-05	0.00818205	0	1	4	1257	9	21316	The directed, self-propelled movement of a cell or subcellular component without the involvement of an external agent such as a transporter or a pore.	GO:0002686,GO:0016477,GO:0030334,GO:0030336,GO:0045123,GO:0048870,GO:0051270,GO:0051271,GO:2000145,GO:2000146
GO:0007154	Biological Process	cell communication	20	2.11614e-05	0.00583932	0	1	8	5380	14	62127	Any process that mediates interactions between a cell and its surroundings. Encompasses interactions such as signaling or attachment between one cell and another cell, between a cell and an extracellular matrix, or between a cell and any other aspect of its environment.	GO:0007213,GO:0007215,GO:0007268,GO:0007271,GO:0048009,GO:0050804,GO:0050806,GO:0070498
GO:0007213	Biological Process	G-protein coupled acetylcholine receptor signaling pathway	32	5.32515e-06	0.00251447	0.46247	1	1	11	3	325	Any series of molecular signals initiated by an acetylcholine receptor on the surface of the target cell binding to one of its physiological ligands, and proceeding with the activated receptor promoting the exchange of GDP for GTP on the alpha-subunit of an associated heterotrimeric G-protein complex. The GTP-bound activated alpha-G-protein then dissociates from the beta- and gamma-subunits to fu…
GO:0007215	Biological Process	glutamate receptor signaling pathway	31	2.45368e-06	0.00234719	0.00467	0.99998	2	55	5	2232	A series of molecular signals initiated by the binding of glutamate to a glutamate receptor on the surface of a target cell, and ending with regulation of a downstream cellular process, e.g. transcription.
GO:0007268	Biological Process	chemical synaptic transmission	1	1.0578e-05	0.00361391	0.00165	0.99998	4	396	7	8967	The process of communication from a neuron to a target (neuron, muscle, or secretory cell) across a synapse.	GO:0007271,GO:0050804,GO:0050806
GO:0007271	Biological Process	synaptic transmission, cholinergic	23	4.62979e-06	0.00251447	0.08288	1	1	28	3	310	The process of communication from a neuron to a target (neuron, muscle, or secretory cell) across a synapse using the neurotransmitter acetylcholine.
GO:0007340	Biological Process	acrosome reaction	27	1.91401e-05	0.00538513	0.18928	1	1	20	3	437	The discharge, by sperm, of a single, anterior secretory granule following the sperm's attachment to the zona pellucida surrounding the oocyte. The process begins with the fusion of the outer acrosomal membrane with the sperm plasma membrane and ends with the exocytosis of the acrosomal contents into the egg.
GO:0007610	Biological Process	behavior	15	4.60767e-05	0.00958196	0.00048	0.99999	4	568	7	11931	The internally coordinated responses (actions or inactions) of whole living organisms (individuals or groups) to internal or external stimuli.	GO:0007611,GO:0007613,GO:0044708
GO:0007611	Biological Process	learning or memory	24	4.60877e-06	0.00251447	0.00585	0.99986	3	155	6	4651	The acquisition and processing of information and/or the storage and retrieval of this information over time.	GO:0007613
GO:0007613	Biological Process	memory	12	1.09798e-06	0.00143227	0.00932	0.99989	2	63	5	1793	The activities involved in the mental information processing system that receives (registers), modifies, stores, and retrieves informational stimuli. The main stages involved in the formation and retrieval of memory are encoding (processing of received information by acquisition), storage (building a permanent record of received information as a result of consolidation) and retrieval (calling bac…
GO:0010559	Biological Process	regulation of glycoprotein biosynthetic process	44	4.17922e-05	0.0092258	0.0696	1	1	25	3	618	Any process that modulates the rate, frequency, or extent of the chemical reactions and pathways resulting in the formation of glycoproteins, any protein that contains covalently bound glycose (i.e. monosaccharide) residues; the glycose occurs most commonly as oligosaccharide or fairly small polysaccharide but occasionally as monosaccharide.	GO:0010560
GO:0010560	Biological Process	positive regulation of glycoprotein biosynthetic process	45	1.65793e-05	0.00495617	0.19219	1	1	13	3	436	Any process that increases the rate, frequency, or extent of the chemical reactions and pathways resulting in the formation of glycoproteins, any protein that contains covalently bound glycose (i.e. monosaccharide) residues; the glycose occurs most commonly as oligosaccharide or fairly small polysaccharide but occasionally as monosaccharide.
GO:0016477	Biological Process	cell migration	5	2.81444e-05	0.00684482	0	1	3	923	8	14818	The controlled self-propelled movement of a cell from one site to a destination guided by molecular cues. Cell migration is a central process in the development and maintenance of multicellular organisms.	GO:0002686,GO:0030334,GO:0030336,GO:0045123
GO:0023052	Biological Process	signaling	47	9.43446e-06	0.00330183	0	1	8	5179	14	59910	The entirety of a process in which information is transmitted within a biological system. This process begins with an active signal and ends when a cellular response has been triggered.	GO:0007213,GO:0007215,GO:0007268,GO:0007271,GO:0048009,GO:0050804,GO:0050806,GO:0070498
GO:0030334	Biological Process	regulation of cell migration	14	3.45037e-07	0.000825156	0	1	3	493	8	7765	Any process that modulates the frequency, rate or extent of cell migration.	GO:0002686,GO:0030336
GO:0030336	Biological Process	negative regulation of cell migration	11	9.14601e-06	0.0032809	0.0031	0.99996	2	160	5	2775	Any process that stops, prevents, or reduces the frequency, rate or extent of cell migration.	GO:0002686
GO:0032615	Biological Process	interleukin-12 production	49	1.22952e-05	0.00400963	0.15345	1	1	38	3	467	The appearance of interleukin-12 due to biosynthesis or secretion following a cellular stimulus, resulting in an increase in its intracellular or extracellular levels.	GO:0032735
GO:0032735	Biological Process	positive regulation of interleukin-12 production	6	5.57142e-06	0.00251447	0.43421	1	1	24	3	330	Any process that activates or increases the frequency, rate, or extent of interleukin-12 production.
GO:0040012	Biological Process	regulation of locomotion	35	5.26616e-07	0.00101443	0	1	3	569	8	9031	Any process that modulates the frequency, rate or extent of locomotion of a cell or organism.	GO:0002686,GO:0030334,GO:0030336,GO:2000145,GO:2000146
GO:0040019	Biological Process	positive regulation of embryonic development	26	4.52236e-05	0.00955346	0.06957	1	1	33	3	670	Any process that activates or increases the frequency, rate or extent of embryonic development.
GO:0040020	Biological Process	regulation of meiotic nuclear division	39	1.77001e-05	0.00518324	0.16231	1	1	29	3	462	Any process that modulates the frequency, rate or extent of meiosis, the process in which the nucleus of a diploid cell divides twice forming four haploid cells, one or more of which usually function as gametes.	GO:0045836
GO:0044708	Biological Process	single-organism behavior	46	4.86866e-06	0.00251447	0.0021	0.99993	4	321	7	8295	The specific behavior of a single organism in response to external or internal stimuli.	GO:0007611,GO:0007613
GO:0045123	Biological Process	cellular extravasation	17	4.52739e-05	0.00955346	0.0691	1	1	32	3	635	The migration of a leukocyte from the blood vessels into the surrounding tissue.
GO:0045661	Biological Process	regulation of myoblast differentiation	30	4.13946e-05	0.0092258	0.07053	1	1	44	3	616	Any process that modulates the frequency, rate or extent of myoblast differentiation. A myoblast is a mononucleate cell type that, by fusion with other myoblasts, gives rise to the myotubes that eventually develop into skeletal muscle fibers.	GO:0045663
GO:0045663	Biological Process	positive regulation of myoblast differentiation	7	2.25754e-05	0.00586695	0.14464	1	1	17	3	484	Any process that activates or increases the frequency, rate or extent of myoblast differentiation. A myoblast is a mononucleate cell type that, by fusion with other myoblasts, gives rise to the myotubes that eventually develop into skeletal muscle fibers.
GO:0045836	Biological Process	positive regulation of meiotic nuclear division	36	5.06332e-06	0.00251447	0.62178	1	1	12	3	292	Any process that activates or increases the frequency, rate or extent of meiosis.
GO:0045956	Biological Process	positive regulation of calcium ion-dependent exocytosis	29	2.22531e-05	0.00586695	0.31912	1	1	11	3	366	Any process that activates or increases the frequency, rate or extent of calcium ion-dependent exocytosis.
GO:0045995	Biological Process	regulation of embryonic development	21	4.53968e-09	6.51399e-05	0.00167	1	2	99	6	1510	Any process that modulates the frequency, rate or extent of embryonic development.	GO:0040019
GO:0048009	Biological Process	insulin-like growth factor receptor signaling pathway	10	3.41827e-05	0.00804078	0.09275	1	1	31	3	557	The series of molecular signals generated as a consequence of the insulin-like growth factor receptor binding to one of its physiological ligands.
GO:0048870	Biological Process	cell motility	28	4.33735e-05	0.00942979	0	1	3	997	8	16032	Any process involved in the controlled self-propelled movement of a cell that results in translocation of the cell from one place to another.	GO:0002686,GO:0016477,GO:0030334,GO:0030336,GO:0045123,GO:2000145,GO:2000146
GO:0050804	Biological Process	modulation of synaptic transmission	19	2.40978e-07	0.000825156	0.0122	0.9994	4	174	7	4790	Any process that modulates the frequency or rate of synaptic transmission, the process of communication from a neuron to a target (neuron, muscle, or secretory cell) across a synapse.	GO:0050806
GO:0050806	Biological Process	positive regulation of synaptic transmission	25	7.95158e-08	0.000570486	0.05788	0.99426	3	65	6	2191	Any process that activates or increases the frequency, rate or extent of synaptic transmission, the process of communication from a neuron to a target (neuron, muscle, or secretory cell) across a synapse.
GO:0050877	Biological Process	neurological system process	2	7.9256e-06	0.00316295	0.00112	0.99994	5	1616	8	12732	A organ system process carried out by any of the organs or tissues of neurological system.	GO:0007611,GO:0007613,GO:0050890
GO:0050890	Biological Process	cognition	9	5.60756e-06	0.00251447	0.00388	0.99988	3	180	6	5110	The operation of the mind by which an organism becomes aware of objects of thought or perception; it includes the mental activities associated with thinking, learning, and memory.	GO:0007611,GO:0007613
GO:0051270	Biological Process	regulation of cellular component movement	40	7.83496e-07	0.00124915	0	1	3	574	8	9363	Any process that modulates the frequency, rate or extent of the movement of a cellular component.	GO:0002686,GO:0030334,GO:0030336,GO:0051271,GO:2000145,GO:2000146
GO:0051271	Biological Process	negative regulation of cellular component movement	43	8.08313e-06	0.00316295	0.00202	0.99998	2	178	5	3031	Any process that stops, prevents, or reduces the frequency, rate or extent of the movement of a cellular component.	GO:0002686,GO:0030336,GO:2000146
GO:0051445	Biological Process	regulation of meiotic cell cycle	34	2.2897e-05	0.00586695	0.08817	1	1	38	3	565	Any process that modulates the rate or extent of progression through the meiotic cell cycle.	GO:0040020,GO:0045836,GO:0051446
GO:0051446	Biological Process	positive regulation of meiotic cell cycle	48	5.32515e-06	0.00251447	0.45322	1	1	14	3	325	Any process that activates or increases the frequency, rate or extent of progression through the meiotic cell cycle.	GO:0045836
GO:0070498	Biological Process	interleukin-1-mediated signaling pathway	22	1.20786e-05	0.00400963	0.23541	1	1	15	3	406	A series of molecular signals initiated by the binding of interleukin-1 to a receptor on the surface of a cell, and ending with regulation of a downstream cellular process, e.g. transcription.
GO:1900087	Biological Process	positive regulation of G1/S transition of mitotic cell cycle	13	1.37762e-05	0.00439278	0.26012	1	1	17	3	391	Any cell cycle regulatory process that promotes the commitment of a cell from G1 to S phase of the mitotic cell cycle.
GO:1902808	Biological Process	positive regulation of cell cycle G1/S phase transition	37	1.84433e-05	0.00529286	0.17208	1	1	19	3	452	Any process that activates or increases the frequency, rate or extent of cell cycle G1/S phase transition.	GO:1900087
GO:1903020	Biological Process	positive regulation of glycoprotein metabolic process	41	1.58429e-05	0.00494195	0.18509	1	1	15	3	445	Any process that activates or increases the frequency, rate or extent of glycoprotein metabolic process.	GO:0010560
GO:2000145	Biological Process	regulation of cell motility	16	2.60774e-07	0.000825156	1e-05	1	3	516	8	7948	Any process that modulates the frequency, rate or extent of cell motility.	GO:0002686,GO:0030334,GO:0030336,GO:2000146
GO:2000146	Biological Process	negative regulation of cell motility	42	8.15592e-06	0.00316295	0.00269	0.99995	2	167	5	2860	Any process that stops, prevents, or reduces the frequency, rate or extent of cell motility.	GO:0002686,GO:0030336
GO:0005605	Cellular Component	basal lamina	3	2.45218e-05	0.00608709	0.02162	1	1	21	3	563	A thin sheet of proteoglycans and glycoproteins, especially laminin, secreted by cells as an extracellular matrix.
GO:0043209	Cellular Component	myelin sheath	4	5.65575e-07	0.00101443	0.06407	0.99532	3	159	5	1827	An electrically insulating fatty layer that surrounds the axons of many neurons. It is an outgrowth of glial cells: Schwann cells supply the myelin for peripheral neurons while oligodendrocytes supply it to those of the central nervous system.
GO:0004435	Molecular Function	phosphatidylinositol phospholipase C activity	18	4.06555e-05	0.0092258	0.06636	1	1	16	3	634	Catalysis of the reaction: 1-phosphatidyl-1D-myo-inositol 4,5-bisphosphate + H(2)O = 1,2-diacylglycerol + 1D-myo-inositol 1,4,5-trisphosphate + H(+).
GO:0004629	Molecular Function	phospholipase C activity	38	2.27219e-05	0.00586695	0.06581	1	1	16	3	634	Catalysis of the reaction: a phospholipid + H2O = 1,2-diacylglycerol + a phosphatidate.	GO:0004435
FDR: False Discovery rate, p.L: Proportion of iterations in which the hypergeometric sampling found less or equal candidate regions that observed, p.G: Proportion of iterations in which the hypergeometric sampling found more or equal candidate regions than observed, g: Number of genomic regions associated with the significant GO term having at least one candidate SNP, G: Total number of genomic r…

## Sheet: RAH
Gene ontology terms enriched at 1% FDR using SNP enrichment analysis for Rear attachment height (RAH)
Term ID	Type	Term name		GO +	P	FDR	p.L	p.G	g	G	nc	mc	GO.def	child.GOs
GO:0001659	Biological Process	temperature homeostasis	3	GO:0001659	3.81145e-06	0.00420696	0.2714	1	1	23	2	295	A homeostatic process in which an organism modulates its internal body temperature.	GO:0031649
GO:0031649	Biological Process	heat generation	4	GO:0031649	3.57237e-07	0.000732285	0.14105	1	1	14	2	84	Any homeostatic process in which an organism produces heat, thereby raising its internal temperature.
GO:0045745	Biological Process	positive regulation of G-protein coupled receptor protein signaling pathway	6	GO:0045745	1.10522e-06	0.00144171	0.15655	1	1	19	2	141	Any process that activates or increases the frequency, rate or extent of G-protein coupled receptor protein signaling pathway activity.
GO:0051351	Biological Process	positive regulation of ligase activity	7	GO:0051351	1.04884e-06	0.00144171	0.15666	1	1	22	2	145	Any process that activates or increases the frequency, rate or extent of ligase activity, the catalysis of the ligation of two substances with concomitant breaking of a diphosphate linkage, usually in a nucleoside triphosphate.	GO:0051443
GO:0051443	Biological Process	positive regulation of ubiquitin-protein transferase activity	2	GO:0051443	4.13812e-06	0.00424128	0.11334	1	1	18	2	92	Any process that activates, maintains or increases the rate of ubiquitin transferase activity.
GO:0060612	Biological Process	adipose tissue development	1	GO:0060612	1.04535e-05	0.00999983	0.13667	1	1	27	2	461	The process whose specific outcome is the progression of adipose tissue over time, from its formation to the mature structure. Adipose tissue is specialized tissue that is used to store fat.
GO:0031690	Molecular Function	adrenergic receptor binding	5	GO:0031690	4.15259e-07	0.000744818	0.3049	1	1	10	2	75	Interacting selectively and non-covalently with an adrenergic receptor.
FDR: False Discovery rate, p.L: Proportion of iterations in which the hypergeometric sampling found less or equal candidate regions that observed, p.G: Proportion of iterations in which the hypergeometric sampling found more or equal candidate regions than observed, g: Number of genomic regions associated with the significant GO term having at least one candidate SNP, G: Total number of genomic r…

## Sheet: ST
Gene ontology terms enriched at 1% FDR using SNP enrichment analysis for Stature (ST)
Term ID	Type	Term name		P	FDR	p.L	p.G	g	G	nc	mc	GO.def	child.GOs
GO:0000079	Biological Process	regulation of cyclin-dependent protein serine/threonine kinase activity	24	1.47795e-11	2.12071e-08	0	1	1	68	6	399	Any process that modulates the frequency, rate or extent of cyclin-dependent protein serine/threonine kinase activity.	GO:0045737
GO:0000910	Biological Process	cytokinesis	11	4.28765e-08	3.23808e-05	0	1	1	122	6	1222	The division of the cytoplasm and the plasma membrane of a cell and its partitioning into two daughter cells.	GO:0032465,GO:0045737,GO:1904031
GO:0006694	Biological Process	steroid biosynthetic process	13	1.41882e-07	9.69459e-05	3e-05	1	1	88	5	745	The chemical reactions and pathways resulting in the formation of steroids, compounds with a 1,2,cyclopentanoperhydrophenanthrene nucleus; includes de novo formation and steroid interconversion by modification.
GO:0008202	Biological Process	steroid metabolic process	15	2.08702e-05	0.00811993	4e-05	1	1	166	5	2129	The chemical reactions and pathways involving steroids, compounds with a 1,2,cyclopentanoperhydrophenanthrene nucleus.	GO:0006694
GO:0032465	Biological Process	regulation of cytokinesis	27	2.64301e-09	2.37028e-06	4e-05	1	1	70	6	716	Any process that modulates the frequency, rate or extent of the division of the cytoplasm of a cell and its separation into two daughter cells.	GO:0045737,GO:1904031
GO:0033674	Biological Process	positive regulation of kinase activity	9	6.54004e-08	4.69215e-05	0	1	2	344	7	4490	Any process that activates or increases the frequency, rate or extent of kinase activity, the catalysis of the transfer of a phosphate group, usually from ATP, to a substrate molecule.	GO:0045737,GO:0045860,GO:0071902,GO:1904031
GO:0042180	Biological Process	cellular ketone metabolic process	33	4.33401e-06	0.00203032	0.00021	1	1	130	5	1534	The chemical reactions and pathways involving any of a class of organic compounds that contain the carbonyl group, CO, and in which the carbonyl group is bonded only to carbon atoms, as carried out by individual cells. The general formula for a ketone is RCOR, where R and R are alkyl or aryl groups.	GO:1901661
GO:0045737	Biological Process	positive regulation of cyclin-dependent protein serine/threonine kinase activity	28	1.70093e-14	6.10167e-11	0.0012	1	1	18	6	108	Any process that activates or increases the frequency, rate or extent of CDK activity.
GO:0045787	Biological Process	positive regulation of cell cycle	7	1.5219e-06	0.000839913	0	1	1	208	6	2260	Any process that activates or increases the rate or extent of progression through the cell cycle.	GO:0045737
GO:0045859	Biological Process	regulation of protein kinase activity	12	1.38155e-05	0.00583054	0	1	1	523	6	6218	Any process that modulates the frequency, rate or extent of protein kinase activity.	GO:0000079,GO:0045737,GO:0045860,GO:0071900,GO:0071902,GO:1904031
GO:0045860	Biological Process	positive regulation of protein kinase activity	3	4.38637e-06	0.00203032	0	1	1	316	6	4059	Any process that activates or increases the frequency, rate or extent of protein kinase activity.	GO:0045737,GO:0071902,GO:1904031
GO:0051186	Biological Process	cofactor metabolic process	34	1.29679e-06	0.000744304	1e-05	1	2	228	6	2278	The chemical reactions and pathways involving a cofactor, a substance that is required for the activity of an enzyme or other protein. Cofactors may be inorganic, such as the metal atoms zinc, iron, and copper in certain forms, or organic, in which case they are referred to as coenzymes. Cofactors may either be bound tightly to active sites or bind loosely with the substrate.	GO:1901661
GO:0051301	Biological Process	cell division	2	1.75074e-05	0.00717754	0	1	1	375	6	3599	The process resulting in division and partitioning of components of a cell to form more cells; may or may not be accompanied by the physical separation of a cell into distinct, individually membrane-bounded daughter cells.	GO:0000910,GO:0032465,GO:0045737,GO:0051302,GO:1904031
GO:0051302	Biological Process	regulation of cell division	21	1.65602e-06	0.000880084	0	1	1	223	6	2339	Any process that modulates the frequency, rate or extent of the physical partitioning and separation of a cell into daughter cells.	GO:0032465,GO:0045737,GO:1904031
GO:0051347	Biological Process	positive regulation of transferase activity	31	1.24324e-05	0.00540584	0	1	2	373	7	4735	Any process that activates or increases the frequency, rate or extent of transferase activity, the catalysis of the transfer of a group, e.g. a methyl group, glycosyl group, acyl group, phosphorus-containing, or other groups, from a donor compound to an acceptor.	GO:0033674,GO:0045737,GO:0045860,GO:0071902,GO:1904031
GO:0071900	Biological Process	regulation of protein serine/threonine kinase activity	32	1.99441e-06	0.00102206	0	1	1	317	6	3543	Any process that modulates the rate, frequency, or extent of protein serine/threonine kinase activity.	GO:0000079,GO:0045737,GO:0071902
GO:0071902	Biological Process	positive regulation of protein serine/threonine kinase activity	6	7.46698e-07	0.000465842	0	1	1	190	6	2492	Any process that increases the rate, frequency, or extent of protein serine/threonine kinase activity.	GO:0045737
GO:1901661	Biological Process	quinone metabolic process	35	8.16927e-13	1.67458e-09	0.00087	1	1	13	5	63	The chemical reactions and pathways involving quinone.
GO:1904031	Biological Process	positive regulation of cyclin-dependent protein kinase activity	20	1.37829e-14	6.10167e-11	0.00065	1	1	20	6	122	Any process that activates or increases the frequency, rate or extent of cyclin-dependent protein kinase activity.	GO:0045737
GO:0000307	Cellular Component	cyclin-dependent protein kinase holoenzyme complex	17	2.91976e-13	6.98262e-10	0.04147	1	1	18	6	140	Cyclin-dependent protein kinases (CDKs) are enzyme complexes that contain a kinase catalytic subunit associated with a regulatory cyclin partner.
GO:0005635	Cellular Component	nuclear envelope	4	2.53693e-05	0.00957956	2e-05	1	2	253	7	3611	The double lipid bilayer enclosing the nucleus and separating its contents from the rest of the cytoplasm; includes the intermembrane space, a gap of width 20-40 nm (also called the perinuclear space).	GO:0031965
GO:0005746	Cellular Component	mitochondrial respiratory chain	25	1.03028e-10	1.1118e-07	5e-05	1	1	44	5	103	The protein complexes that form the mitochondrial electron transport system (the respiratory chain), associated with the inner mitochondrial membrane. The respiratory chain complexes transfer electrons from an electron donor to an electron acceptor and are associated with a proton pump to create a transmembrane electrochemical gradient.	GO:0005747
GO:0005747	Cellular Component	mitochondrial respiratory chain complex I	22	1.17716e-10	1.12607e-07	0.00017	1	1	21	5	56	A protein complex located in the mitochondrial inner membrane that forms part of the mitochondrial respiratory chain. It contains about 25 different polypeptide subunits, including NADH dehydrogenase (ubiquinone), flavin mononucleotide and several different iron-sulfur clusters containing non-heme iron. The iron undergoes oxidation-reduction between Fe(II) and Fe(III), and catalyzes proton transl…
GO:0005759	Cellular Component	mitochondrial matrix	5	8.46959e-06	0.00379782	0	1	1	196	5	1092	The gel-like material, with considerable fine structure, that lies in the matrix space, or lumen, of a mitochondrion. It contains the enzymes of the tricarboxylic acid cycle and, in some organisms, the enzymes concerned with fatty acid oxidation.
GO:0031090	Cellular Component	organelle membrane	14	2.95212e-11	3.53e-08	0	1	5	1684	17	18833	A membrane that is one of the two lipid bilayers of an organelle envelope or the outermost membrane of single membrane bound organelle.	GO:0005746,GO:0005747,GO:0031965
GO:0031965	Cellular Component	nuclear membrane	1	2.30291e-06	0.00113946	0	1	2	172	7	2568	Either of the lipid bilayers that surround the nucleus and form the nuclear envelope; excludes the intermembrane space.
GO:0045271	Cellular Component	respiratory chain complex I	30	1.0079e-12	1.8078e-09	0.00013	1	1	22	5	58	Respiratory chain complex I is an enzyme of the respiratory chain. It consists of several polypeptide chains and is L-shaped, with a horizontal arm lying in the membrane and a vertical arm that projects into the matrix. The electrons of NADH enter the chain at this complex.	GO:0005747
GO:0070469	Cellular Component	respiratory chain	8	1.90055e-11	2.47918e-08	0	1	1	76	5	132	The protein complexes that form the electron transport system (the respiratory chain), associated with a cell membrane, usually the plasma membrane (in prokaryotes) or the inner mitochondrial membrane (on eukaryotes). The respiratory chain complexes transfer electrons from an electron donor to an electron acceptor and are associated with a proton pump to create a transmembrane electrochemical gra…	GO:0005746,GO:0005747,GO:0045271
GO:1902911	Cellular Component	protein kinase complex	29	4.08729e-08	3.23808e-05	0	1	1	70	6	1077	A protein complex which is capable of protein kinase activity.	GO:0000307
GO:0003854	Molecular Function	3-beta-hydroxy-delta5-steroid dehydrogenase activity	23	1.19233e-14	6.10167e-11	0.00083	1	1	13	5	38	Catalysis of the reaction: a 3-beta-hydroxy-delta(5)-steroid + NAD+ = a 3-oxo-delta(5)-steroid + NADH + H(+).
GO:0003954	Molecular Function	NADH dehydrogenase activity	26	3.66437e-12	5.84223e-09	0.01829	1	1	28	5	108	Catalysis of the reaction: NADH + H+ + acceptor = NAD+ + reduced acceptor.
GO:0016229	Molecular Function	steroid dehydrogenase activity	36	1.08476e-10	1.1118e-07	0.0005	1	1	26	5	175	Catalysis of an oxidation-reduction (redox) reaction in which one substrate is a sterol derivative.	GO:0003854
GO:0016614	Molecular Function	oxidoreductase activity, acting on CH-OH group of donors	16	1.24668e-06	0.000744304	4e-05	1	1	115	5	1177	Catalysis of an oxidation-reduction (redox) reaction in which a CH-OH group act as a hydrogen or electron donor and reduces a hydrogen or electron acceptor.	GO:0003854,GO:0016616
GO:0016616	Molecular Function	oxidoreductase activity, acting on the CH-OH group of donors, NAD or NADP as acceptor	19	2.76439e-07	0.000180301	0	1	1	104	5	1063	Catalysis of an oxidation-reduction (redox) reaction in which a CH-OH group acts as a hydrogen or electron donor and reduces NAD+ or NADP.	GO:0003854
GO:0016651	Molecular Function	oxidoreductase activity, acting on NAD(P)H	18	3.59396e-08	3.03352e-05	3e-05	1	1	65	5	570	Catalysis of an oxidation-reduction (redox) reaction in which NADH or NADPH acts as a hydrogen or electron donor and reduces a hydrogen or electron acceptor.	GO:0003954
GO:0050662	Molecular Function	coenzyme binding	10	2.09379e-05	0.00811993	4e-05	1	1	181	5	2114	Interacting selectively and non-covalently with a coenzyme, any of various nonprotein organic cofactors that are required, in addition to an enzyme and a substrate, for an enzymatic reaction to proceed.
FDR: False Discovery rate, p.L: Proportion of iterations in which the hypergeometric sampling found less or equal candidate regions that observed, p.G: Proportion of iterations in which the hypergeometric sampling found more or equal candidate regions than observed, g: Number of genomic regions associated with the significant GO term having at least one candidate SNP, G: Total number of genomic r…

## Sheet: TL
Gene ontology terms enriched at 1% FDR using SNP enrichment analysis for Teat length (TL)
Term ID	Type	Term name		P	FDR	p.L	p.G	g	G	nc	mc	GO.def	child.GOs
GO:0005975	Biological Process	carbohydrate metabolic process	15	3.21621e-39	3.29639e-36	0	1	1	597	31	8064	The chemical reactions and pathways involving carbohydrates, any of a group of organic compounds based of the general formula Cx(H2O)y. Includes the formation of carbohydrate derivatives by the addition of a carbohydrate residue to another molecule.	GO:0006486,GO:0006493,GO:0070085,GO:0097502
GO:0006464	Biological Process	cellular protein modification process	25	1.89127e-17	9.68751e-15	0	1	1	2927	31	37266	The covalent alteration of one or more amino acids occurring in proteins, peptides and nascent polypeptides (co-translational, post-translational modifications) occurring at the level of an individual cell. Includes the modification of charged tRNAs that are destined to occur in a protein (pre-translation modification).	GO:0006486,GO:0006493
GO:0006486	Biological Process	protein glycosylation	9	2.82447e-49	6.75471e-46	0	1	1	187	31	3278	A protein modification process that results in the addition of a carbohydrate or carbohydrate derivative unit to a protein amino acid, e.g. the addition of glycan chains to proteins.	GO:0006493
GO:0006493	Biological Process	protein O-linked glycosylation	12	1.3248e-67	6.3365e-64	0	1	1	39	31	740	A protein glycosylation process in which a carbohydrate or carbohydrate derivative unit is added to a protein via the hydroxyl group of peptidyl-serine, peptidyl-threonine, peptidyl-hydroxylysine, or peptidyl-hydroxyproline, or via the phenol group of peptidyl-tyrosine, forming an O-glycan.
GO:0008152	Biological Process	metabolic process	8	3.5838e-07	0.000135326	0	1	3	9865	36	106694	The chemical reactions and pathways, including anabolism and catabolism, by which living organisms transform chemical substances. Metabolic processes typically transform small molecules, but also include macromolecular processes such as DNA repair and replication, and protein synthesis and degradation.	GO:0005975,GO:0006464,GO:0006486,GO:0006493,GO:0009058,GO:0009059,GO:0009100,GO:0009101,GO:0019538,GO:0034645,GO:0036211,GO:0043412,GO:0044237,GO:0044238,GO:0044249,GO:0044267,GO:0070085,GO:0071704,GO:0097502,GO:1901137
GO:0009058	Biological Process	biosynthetic process	21	1.13127e-18	6.49301e-16	0	1	2	4518	32	43426	The chemical reactions and pathways resulting in the formation of substances; typically the energy-requiring part of metabolism in which simpler substances are transformed into more complex ones.	GO:0006486,GO:0006493,GO:0009059,GO:0009101,GO:0034645,GO:0044249,GO:1901137
GO:0009059	Biological Process	macromolecule biosynthetic process	40	2.96142e-21	1.93152e-18	0	1	2	3720	32	35338	The chemical reactions and pathways resulting in the formation of a macromolecule, any molecule of high relative molecular mass, the structure of which essentially comprises the multiple repetition of units derived, actually or conceptually, from molecules of low relative molecular mass.	GO:0006486,GO:0006493,GO:0009101,GO:0034645
GO:0009100	Biological Process	glycoprotein metabolic process	30	1.47654e-45	2.64835e-42	0	1	1	262	31	4850	The chemical reactions and pathways involving glycoproteins, any protein that contains covalently bound glycose (i.e. monosaccharide) residues; the glycose occurs most commonly as oligosaccharide or fairly small polysaccharide but occasionally as monosaccharide.	GO:0006486,GO:0006493,GO:0009101
GO:0009101	Biological Process	glycoprotein biosynthetic process	29	2.0333e-46	4.16798e-43	0	1	1	229	31	4283	The chemical reactions and pathways resulting in the formation of glycoproteins, any protein that contains covalently bound glycose (i.e. monosaccharide) residues; the glycose occurs most commonly as oligosaccharide or fairly small polysaccharide but occasionally as monosaccharide.	GO:0006486,GO:0006493
GO:0019538	Biological Process	protein metabolic process	17	2.51963e-14	1.12982e-11	0	1	1	4538	31	51050	The chemical reactions and pathways involving a specific protein, rather than of proteins in general. Includes protein modification.	GO:0006464,GO:0006486,GO:0006493,GO:0009100,GO:0009101,GO:0036211,GO:0044267
GO:0034645	Biological Process	cellular macromolecule biosynthetic process	34	2.53072e-21	1.7292e-18	0	1	2	3627	32	34481	The chemical reactions and pathways resulting in the formation of a macromolecule, any molecule of high relative molecular mass, the structure of which essentially comprises the multiple repetition of units derived, actually or conceptually, from molecules of low relative molecular mass, carried out by individual cells.	GO:0006486,GO:0006493,GO:0009101
GO:0036211	Biological Process	protein modification process	31	3.01405e-18	1.66341e-15	0	1	1	2927	31	37266	The covalent alteration of one or more amino acids occurring in proteins, peptides and nascent polypeptides (co-translational, post-translational modifications). Includes the modification of charged tRNAs that are destined to occur in a protein (pre-translation modification).	GO:0006464,GO:0006486,GO:0006493
GO:0042592	Biological Process	homeostatic process	23	2.96494e-30	2.50259e-27	0	1	1	1130	31	15735	Any biological process involved in the maintenance of an internal steady state.	GO:0050801,GO:0048878,GO:0055074
GO:0043412	Biological Process	macromolecule modification	38	3.76617e-18	2.00151e-15	0	1	1	3046	31	38282	The covalent alteration of one or more monomeric units in a polypeptide, polynucleotide, polysaccharide, or other biological macromolecule, resulting in a change in its properties.	GO:0006464,GO:0006486,GO:0006493,GO:0036211
GO:0044237	Biological Process	cellular metabolic process	16	1.21149e-09	5.11283e-07	0	1	2	8081	32	83178	The chemical reactions and pathways by which individual cells transform chemical substances.	GO:0006464,GO:0006486,GO:0006493,GO:0009100,GO:0009101,GO:0034645,GO:0044249,GO:0044267
GO:0044238	Biological Process	primary metabolic process	32	1.69842e-09	6.96302e-07	0	1	2	8230	32	84061	The chemical reactions and pathways involving those compounds which are formed as a part of the normal anabolic and catabolic processes. These processes take place in most, if not all, cells of the organism.	GO:0005975,GO:0006464,GO:0006486,GO:0006493,GO:0009100,GO:0009101,GO:0019538,GO:0036211,GO:0044267,GO:0070085,GO:0097502
GO:0044249	Biological Process	cellular biosynthetic process	35	4.52576e-19	2.70584e-16	0	1	2	4349	32	42026	The chemical reactions and pathways resulting in the formation of substances, carried out by individual cells.	GO:0006486,GO:0006493,GO:0009101,GO:0034645
GO:0044267	Biological Process	cellular protein metabolic process	6	5.14561e-16	2.46114e-13	0	1	1	3935	31	44073	The chemical reactions and pathways involving a specific protein, rather than of proteins in general, occurring at the level of an individual cell. Includes cellular protein modification.	GO:0006464,GO:0006486,GO:0006493
GO:0048878	Biological Process	chemical homeostasis	39	2.3845e-35	2.13845e-32	0	1	1	699	31	10589	Any biological process involved in the maintenance of an internal steady state of a chemical.	GO:0050801,GO:0055074
GO:0050801	Biological Process	ion homeostasis	41	4.76477e-40	5.2592e-37	0	1	1	458	31	7314	Any process involved in the maintenance of an internal steady state of ions within an organism or cell.	GO:0055074
GO:0055074	Biological Process	calcium ion homeostasis	14	1.81669e-45	2.89641e-42	0	1	1	218	31	3901	Any process involved in the maintenance of an internal steady state of calcium ions within an organism or cell.
GO:0070085	Biological Process	glycosylation	24	2.7891e-50	8.00416e-47	0	1	1	207	31	3409	The covalent attachment and further modification of carbohydrate residues to a substrate molecule.	GO:0006486,GO:0006493,GO:0097502
GO:0071704	Biological Process	organic substance metabolic process	28	6.24116e-09	2.48762e-06	0	1	2	8532	32	87551	The chemical reactions and pathways involving an organic substance, any molecular entity containing carbon.	GO:0005975,GO:0006464,GO:0006486,GO:0006493,GO:0009059,GO:0009100,GO:0009101,GO:0019538,GO:0034645,GO:0036211,GO:0043412,GO:0044267,GO:0070085,GO:0097502,GO:1901137
GO:0097502	Biological Process	mannosylation	27	5.64293e-77	4.04852e-73	0	1	1	26	31	428	The covalent attachment of a mannose residue to a substrate molecule.
GO:1901137	Biological Process	carbohydrate derivative biosynthetic process	37	5.53364e-41	6.61685e-38	0	1	1	521	31	6957	The chemical reactions and pathways resulting in the formation of carbohydrate derivative.	GO:0006486,GO:0006493,GO:0009101
GO:0005737	Cellular Component	cytoplasm	4	2.9898e-06	0.00104636	0	1	2	7500	35	88609	All of the contents of a cell excluding the plasma membrane and nucleus, but including other subcellular structures.	GO:0005783,GO:0005789
GO:0005783	Cellular Component	endoplasmic reticulum	7	2.33652e-25	1.76457e-22	0	1	1	935	31	12289	The irregular network of unit membranes, visible only by electron microscopy, that occurs in the cytoplasm of many eukaryotic cells. The membranes form a complex meshwork of tubular channels, which are often expanded into slitlike cavities called cisternae. The ER takes two forms, rough (or granular), with ribosomes adhering to the outer surface, and smooth (with no ribosomes attached).	GO:0005789
GO:0005789	Cellular Component	endoplasmic reticulum membrane	19	1.6806e-35	1.60767e-32	0	1	1	423	31	4508	The lipid bilayer surrounding the endoplasmic reticulum.
GO:0012505	Cellular Component	endomembrane system	13	1.95789e-17	9.68751e-15	0	1	1	2309	31	31249	A collection of membranous structures involved in transport within the cell. The main components of the endomembrane system are endoplasmic reticulum, Golgi bodies, vesicles, cell membrane and nuclear envelope. Members of the endomembrane system pass materials through each other or though the use of vesicles.	GO:0005783,GO:0005789,GO:0042175
GO:0016020	Cellular Component	membrane	3	1.1055e-09	4.80691e-07	0	1	2	7235	35	82825	A lipid bilayer along with all the proteins and protein complexes embedded in it an attached to it.	GO:0005789,GO:0031090,GO:0042175,GO:0098588
GO:0031090	Cellular Component	organelle membrane	20	4.6153e-24	3.31124e-21	0	1	1	1684	31	18819	A membrane that is one of the two lipid bilayers of an organelle envelope or the outermost membrane of single membrane bound organelle.	GO:0005789,GO:0098588
GO:0042175	Cellular Component	nuclear outer membrane-endoplasmic reticulum membrane network	42	4.57629e-42	5.96956e-39	0	1	1	433	31	4594	The continuous network of membranes encompassing the nuclear outer membrane and the endoplasmic reticulum membrane.	GO:0005789
GO:0043227	Cellular Component	membrane-bounded organelle	33	2.50595e-08	9.71833e-06	0	1	3	8901	36	97440	Organized structure of distinctive morphology and function, bounded by a single or double lipid bilayer membrane. Includes the nucleus, mitochondria, plastids, vacuoles, and vesicles. Excludes the plasma membrane.	GO:0005783,GO:0005789,GO:0043231,GO:0031090,GO:0098588
GO:0043229	Cellular Component	intracellular organelle	36	1.73576e-06	0.000638628	0	1	3	8865	36	94954	Organized structure of distinctive morphology and function, occurring within the cell. Includes the nucleus, mitochondria, plastids, vacuoles, vesicles, ribosomes and the cytoskeleton. Excludes the plasma membrane.	GO:0005783,GO:0005789,GO:0043231
GO:0043231	Cellular Component	intracellular membrane-bounded organelle	2	2.30619e-06	0.000827288	0	1	3	7830	36	81523	Organized structure of distinctive morphology and function, bounded by a single or double lipid bilayer membrane and occurring within the cell. Includes the nucleus, mitochondria, plastids, vacuoles, and vesicles. Excludes the plasma membrane.	GO:0005783,GO:0005789
GO:0098588	Cellular Component	bounding membrane of organelle	18	2.04885e-27	1.63327e-24	0	1	1	1143	31	13812	The lipid bilayer that forms the outer-most layer of an organelle.	GO:0005789
GO:0000030	Molecular Function	mannosyltransferase activity	26	8.30154e-88	1.19119e-83	0	1	1	19	31	149	Catalysis of the transfer of a mannosyl group to an acceptor molecule, typically another carbohydrate or a lipid.
GO:0003824	Molecular Function	catalytic activity	11	5.73181e-15	2.65309e-12	0	1	2	5195	35	63398	Catalysis of a biochemical reaction at physiological temperatures. In biologically catalyzed reactions, the reactants are known as substrates, and the catalysts are naturally occurring macromolecular substances known as enzymes. Enzymes possess specific binding sites for substrates, and are usually composed wholly or largely of protein, but RNA that has catalytic activity (ribozyme) is often also…	GO:0000030,GO:0016740,GO:0016757,GO:0016758
GO:0005515	Molecular Function	protein binding	1	2.81924e-05	0.00963172	0	1	3	10832	36	131155	Interacting selectively and non-covalently with any protein or protein complex (a complex of two or more proteins that may include other nonprotein molecules).
GO:0016740	Molecular Function	transferase activity	5	5.89641e-21	3.67859e-18	0	1	1	1960	31	26460	Catalysis of the transfer of a group, e.g. a methyl group, glycosyl group, acyl group, phosphorus-containing, or other groups, from one compound (generally regarded as the donor) to another compound (generally regarded as the acceptor). Transferase is the systematic name for any enzyme of EC class 2.	GO:0000030,GO:0016757,GO:0016758
GO:0016757	Molecular Function	transferase activity, transferring glycosyl groups	10	1.54868e-44	2.2222e-41	0	1	1	253	31	3751	Catalysis of the transfer of a glycosyl group from one compound (donor) to another (acceptor).	GO:0000030,GO:0016758
GO:0016758	Molecular Function	transferase activity, transferring hexosyl groups	22	3.04649e-56	1.09285e-52	0	1	1	168	31	2005	Catalysis of the transfer of a hexosyl group from one compound (donor) to another (acceptor).	GO:0000030
FDR: False Discovery rate, p.L: Proportion of iterations in which the hypergeometric sampling found less or equal candidate regions that observed, p.G: Proportion of iterations in which the hypergeometric sampling found more or equal candidate regions than observed, g: Number of genomic regions associated with the significant GO term having at least one candidate SNP, G: Total number of genomic r…

## Sheet: CA
Gene ontology terms enriched at 1% FDR using SNP enrichment analysis for Calving ability (CA)
Term ID	Type	Term name	P	FDR	p.L	p.G	g	G	nc	mc	GO.def	child.GOs
GO:0000079	Biological Process	regulation of cyclin-dependent protein serine/threonine kinase activity	1.1076e-05	0.00147157	2e-05	1	1	68	5	400	Any process that modulates the frequency, rate or extent of cyclin-dependent protein serine/threonine kinase activity.	GO:0045737
GO:0000819	Biological Process	sister chromatid segregation	3.021e-09	8.5e-07	0	1	2	97	11	905	The cell cycle process in which sister chromatids are organized and then physically separated and apportioned to two or more sets.
GO:0001556	Biological Process	oocyte maturation	5.79972e-06	0.000807963	0.00137	1	1	21	5	215	A developmental process, independent of morphogenetic (shape) change, that is required for an oocyte to attain its fully functional state. Oocyte maturation commences after reinitiation of meiosis commonly starting with germinal vesicle breakdown, and continues up to the second meiotic arrest prior to fertilization.
GO:0003333	Biological Process	amino acid transmembrane transport	3.4735e-08	7.91e-06	0.05897	0.99277	6	71	9	595	The directed movement of amino acids, organic acids containing one or more amino substituents across a membrane by means of some agent such as a transporter or pore.	GO:0097638,GO:1902475,GO:1903352,GO:1903401,GO:1903826
GO:0006865	Biological Process	amino acid transport	2.26837e-05	0.00283772	0.03366	0.99642	6	113	9	1420	The directed movement of amino acids, organic acids containing one or more amino substituents, into, out of or within a cell, or between cells, by means of some agent such as a transporter or pore.	GO:0003333,GO:0015802,GO:0015809,GO:0015819,GO:0043091,GO:0097638,GO:1902023,GO:1902475,GO:1903352,GO:1903401,GO:1903826
GO:0007059	Biological Process	chromosome segregation	9.63781e-07	0.000160806	0	1	2	205	11	1610	The process in which genetic material, in the form of chromosomes, is organized into specific structures and then physically separated and apportioned to two or more sets. In eukaryotes, chromosome segregation begins with the condensation of chromosomes, includes chromosome separation, and ends when chromosomes have completed movement to the spindle poles.	GO:0000819,GO:0007062,GO:0045132
GO:0007062	Biological Process	sister chromatid cohesion	0	3.85e-11	0	1	2	37	11	293	The cell cycle process in which the sister chromatids of a replicated chromosome are associated with each other.
GO:0007126	Biological Process	meiotic nuclear division	8.2668e-08	1.74e-05	0	1	2	127	11	1259	One of the two nuclear divisions that occur as part of the meiotic cell cycle.	GO:0007143,GO:0045132,GO:0070192
GO:0007143	Biological Process	female meiotic division	4.22337e-07	7.3e-05	0.00027	1	1	22	5	135	A cell cycle process by which the cell nucleus divides as part of a meiotic cell cycle in the female germline.
GO:0007616	Biological Process	long-term memory	1.63e-10	5.21e-08	0.00021	1	1	15	9	344	The memory process that deals with the storage, retrieval and modification of information a long time (typically weeks, months or years) after receiving that information. This type of memory is typically dependent on gene transcription regulated by second messenger activation.
GO:0007635	Biological Process	chemosensory behavior	0	5.28e-13	0.02606	0.99991	2	10	10	119	Behavior that is dependent upon the sensation of chemicals.
GO:0008306	Biological Process	associative learning	7.03584e-06	0.000970743	0	1	1	62	9	1240	Learning by associating a stimulus (the cause) with a particular outcome (the effect).
GO:0010469	Biological Process	regulation of receptor activity	1.10437e-07	2.17e-05	0	1	2	62	10	1015	Any process that modulates the frequency, rate or extent of receptor activity. Receptor activity is when a molecule combines with an extracellular or intracellular messenger to initiate a change in cell activity.	GO:2000311
GO:0015802	Biological Process	basic amino acid transport	7.1e-11	2.44e-08	0.36584	0.93715	4	23	6	52	The directed movement of basic amino acids, amino acids with a pH above 7, into, out of or within a cell, or between cells, by means of some agent such as a transporter or pore.	GO:0015809,GO:0015819,GO:0043091,GO:0097638,GO:1902023,GO:1903401,GO:1903826
GO:0015809	Biological Process	arginine transport	1e-12	2.71e-10	0.52295	0.87961	4	20	6	36	The directed movement of arginine, 2-amino-5-guanidinopentanoic acid, into, out of or within a cell, or between cells, by means of some agent such as a transporter or pore.	GO:0043091,GO:0097638,GO:1902023,GO:1903826
GO:0015819	Biological Process	lysine transport	0	1.63e-10	0.62694	0.82037	4	18	6	31	The directed movement of lysine, 2,6-diaminohexanoic acid, into, out of or within a cell, or between cells, by means of some agent such as a transporter or pore.	GO:1903401
GO:0031649	Biological Process	heat generation	1.96109e-06	0.000293121	0.00449	1	1	14	4	82	Any homeostatic process in which an organism produces heat, thereby raising its internal temperature.
GO:0032231	Biological Process	regulation of actin filament bundle assembly	1.33377e-07	2.55e-05	0.01277	0.99868	3	60	11	1271	Any process that modulates the frequency, rate or extent of the assembly of actin filament bundles.	GO:0032232
GO:0032232	Biological Process	negative regulation of actin filament bundle assembly	1.12389e-07	2.18e-05	0.07375	1	1	14	9	685	Any process that stops, prevents, or reduces the frequency, rate or extent of the assembly of actin filament bundles.
GO:0032412	Biological Process	regulation of ion transmembrane transporter activity	8.06143e-05	0.00918043	0	1	2	120	10	2114	Any process that modulates the activity of an ion transporter.	GO:2000311
GO:0034047	Biological Process	regulation of protein phosphatase type 2A activity	2.08655e-06	0.000305509	0.00316	1	1	18	5	282	Any process that modulates the activity of the enzyme protein phosphatase type 2A.
GO:0035176	Biological Process	social behavior	6.204e-09	1.68e-06	0.00177	1	1	27	9	538	Behavior directed towards society, or taking place between members of the same species. Occurs predominantly, or only, in individuals that are part of a group.
GO:0035418	Biological Process	protein localization to synapse	3.9e-11	1.36e-08	8e-05	1	1	13	9	298	Any process in which a protein is transported to, and/or maintained at the synapse, the junction between a nerve fiber of one neuron and another neuron or muscle fiber or glial cell.
GO:0043091	Biological Process	L-arginine import	0	6.78e-11	0.66553	0.812	4	18	6	21	The directed movement of L-arginine, the L-enantiomer of 2-amino-5-guanidinopentanoic acid, into a cell or organelle.	GO:0097638
GO:0045132	Biological Process	meiotic chromosome segregation	1e-12	3.26e-10	0	1	2	58	11	387	The process in which genetic material, in the form of chromosomes, is organized into specific structures and then physically separated and apportioned to two or more sets during M phase of the meiotic cell cycle.
GO:0045737	Biological Process	positive regulation of cyclin-dependent protein serine/threonine kinase activity	4.0391e-08	8.92e-06	0.00467	1	1	18	5	109	Any process that activates or increases the frequency, rate or extent of CDK activity.
GO:0045745	Biological Process	positive regulation of G-protein coupled receptor protein signaling pathway	1.67464e-05	0.00214549	0.00688	1	1	19	4	139	Any process that activates or increases the frequency, rate or extent of G-protein coupled receptor protein signaling pathway activity.
GO:0048599	Biological Process	oocyte development	5.77249e-05	0.0067341	0.0001	1	1	37	5	377	The process whose specific outcome is the progression of an oocyte over time, from initial commitment of the cell to its specific fate, to the fully functional differentiated cell.	GO:0001556
GO:0048813	Biological Process	dendrite morphogenesis	6.28249e-05	0.00726996	0	1	1	75	9	2205	The process in which the anatomical structures of a dendrite are generated and organized. A dendrite is a freely branching protoplasmic process of a nerve cell.	GO:0060997
GO:0050885	Biological Process	neuromuscular process controlling balance	8.66226e-05	0.00978699	0	1	1	59	9	1765	Any process that an organism uses to control its balance, the orientation of the organism (or the head of the organism) in relation to the source of gravity. In humans and animals, balance is perceived through visual cues, the labyrinth system of the inner ears and information from skin pressure receptors and muscle and joint receptors.
GO:0050909	Biological Process	sensory perception of taste	4.02827e-05	0.00489844	1	0.65527	4	63	4	175	The series of events required for an organism to receive a gustatory stimulus, convert it to a molecular signal, and recognize and characterize the signal. Gustation involves the direct detection of chemical composition, usually through contact with chemoreceptor cells. This is a neurological process.
GO:0051017	Biological Process	actin filament bundle assembly	1.24655e-05	0.00164099	0.00046	0.99999	3	95	11	2074	The assembly of actin filament bundles; actin filaments are on the same axis but may be oriented with the same or opposite polarities and may be packed with different levels of tightness.	GO:0032231,GO:0032232
GO:0051321	Biological Process	meiotic cell cycle	2.48132e-07	4.4e-05	0	1	2	146	11	1404	Progression through the phases of the meiotic cell cycle, in which canonically a cell replicates to produce four offspring with half the chromosomal content of the progenitor cell via two nuclear divisions.	GO:0007126,GO:0007143,GO:0045132,GO:0070192
GO:0051351	Biological Process	positive regulation of ligase activity	1.64413e-05	0.00212537	0.01217	1	1	22	4	143	Any process that activates or increases the frequency, rate or extent of ligase activity, the catalysis of the ligation of two substances with concomitant breaking of a diphosphate linkage, usually in a nucleoside triphosphate.	GO:0051443
GO:0051443	Biological Process	positive regulation of ubiquitin-protein transferase activity	1.14782e-06	0.000189312	0.00526	1	1	18	4	90	Any process that activates, maintains or increases the rate of ubiquitin transferase activity.
GO:0060004	Biological Process	reflex	1.43594e-07	2.71e-05	9e-05	1	1	22	9	783	An automatic response to a stimulus beginning with a nerve impulse from a receptor and ending with the action of an effector such as a gland or a muscle. Signaling never reaches a level of consciousness.
GO:0060078	Biological Process	regulation of postsynaptic membrane potential	2.60348e-06	0.000377347	0	1	1	42	9	1124	Any process that modulates the potential difference across a post-synaptic membrane.	GO:0060079
GO:0060079	Biological Process	excitatory postsynaptic potential	1.98576e-06	0.000293749	1e-05	1	1	35	9	1052	A process that leads to a temporary increase in postsynaptic potential due to the flow of positively charged ions into the postsynaptic cell. The flow of ions that causes an EPSP is an excitatory postsynaptic current (EPSC) and makes it easier for the neuron to fire an action potential.
GO:0060996	Biological Process	dendritic spine development	9.8329e-08	1.99e-05	0	1	1	38	9	992	The process whose specific outcome is the progression of the dendritic spine over time, from its formation to the mature structure. A dendritic spine is a protrusion from a dendrite and a specialized subcellular compartment involved in synaptic transmission.	GO:0060997
GO:0060997	Biological Process	dendritic spine morphogenesis	1.096e-09	3.21e-07	0.00015	1	1	20	9	624	The process in which the anatomical structures of a dendritic spine are generated and organized. A dendritic spine is a protrusion from a dendrite and a specialized subcellular compartment involved in synaptic transmission.
GO:0061572	Biological Process	actin filament bundle organization	1.34186e-05	0.0017504	0.00038	0.99999	3	97	11	2078	A process that results in the assembly, arrangement of constituent parts, or disassembly of an actin filament bundle.	GO:0051017,GO:0032231,GO:0032232
GO:0070192	Biological Process	chromosome organization involved in meiotic cell cycle	0	1.23e-10	0	1	2	46	11	340	A process of chromosome organization that is involved in meiosis.
GO:0097061	Biological Process	dendritic spine organization	7.1194e-08	1.52e-05	4e-05	1	1	26	9	722	A process that is carried out at the cellular level which results in the assembly, arrangement of constituent parts, or disassembly of a dendritic spine. A dendritic spine is a specialized protrusion from a neuronal dendrite and is involved in synaptic transmission.	GO:0060997
GO:0097638	Biological Process	L-arginine import across plasma membrane	0	1.65e-10	0.66281	0.81286	4	17	6	21	The directed movement of L-arginine from outside of a cell, across the plasma membrane and into the cytosol.
GO:1901661	Biological Process	quinone metabolic process	1.02e-10	3.42e-08	0.00018	1	1	13	6	62	The chemical reactions and pathways involving quinone.
GO:1902023	Biological Process	L-arginine transport	0	6.8e-11	0.66503	0.81313	4	18	6	21	The directed movement of a L-arginine into, out of or within a cell, or between cells, by means of some agent such as a transporter or pore.	GO:0043091,GO:0097638
GO:1902475	Biological Process	L-alpha-amino acid transmembrane transport	1.9514e-07	3.54e-05	0.21513	0.96907	4	41	6	342	The directed movement of L-alpha-amino acid across a membrane.	GO:0097638,GO:1903352,GO:1903401
GO:1903352	Biological Process	L-ornithine transmembrane transport	0	6.8e-11	0.66251	0.81159	4	17	6	21	The directed movement of L-ornithine across a membrane.
GO:1903401	Biological Process	L-lysine transmembrane transport	0	2.53e-10	0.62409	0.82107	4	18	6	31	The directed movement of L-lysine across a membrane.
GO:1903429	Biological Process	regulation of cell maturation	8.72976e-06	0.00119298	0.00044	1	1	19	5	255	Any process that modulates the frequency, rate or extent of cell maturation.
GO:1903825	Biological Process	organic acid transmembrane transport	1.03268e-07	2.06e-05	0.03557	0.99656	6	92	9	757	The directed movement of organic acid across a membrane.	GO:0003333,GO:0097638,GO:1902475,GO:1903352,GO:1903401,GO:1903826
GO:1903826	Biological Process	arginine transmembrane transport	0	2.71e-10	0.62815	0.8197	4	18	6	31	The directed movement of arginine across a membrane.	GO:0097638
GO:1904031	Biological Process	positive regulation of cyclin-dependent protein kinase activity	3.8355e-08	8.6e-06	0.0029	1	1	20	5	123	Any process that activates or increases the frequency, rate or extent of cyclin-dependent protein kinase activity.	GO:0045737
GO:2000311	Biological Process	regulation of alpha-amino-3-hydroxy-5-methyl-4-isoxazole propionate selective glutamate receptor activity	0	9.44e-11	0.00162	0.99997	2	13	10	221	Any process that modulates the frequency, rate or extent of alpha-amino-3-hydroxy-5-methyl-4-isoxazole propionate selective glutamate receptor activity.
GO:0000109	Cellular Component	nucleotide-excision repair complex	3.57872e-05	0.00438898	0.01979	1	1	12	3	68	Any complex formed of proteins that act in nucleotide-excision repair.
GO:0000307	Cellular Component	cyclin-dependent protein kinase holoenzyme complex	1.61118e-07	2.96e-05	0.07167	1	1	18	5	141	Cyclin-dependent protein kinases (CDKs) are enzyme complexes that contain a kinase catalytic subunit associated with a regulatory cyclin partner.
GO:0000794	Cellular Component	condensed nuclear chromosome	4.4199e-05	0.00524142	0	1	1	68	6	541	A highly compacted molecule of DNA and associated proteins resulting in a cytologically distinct structure that remains in the nucleus.	GO:0000795
GO:0000795	Cellular Component	synaptonemal complex	1.3148e-06	0.000211978	0	1	1	29	6	234	A proteinaceous scaffold found between homologous chromosomes during meiosis.
GO:0005694	Cellular Component	chromosome	1.0798e-08	2.72e-06	0	1	5	828	21	5856	A structure composed of a very long molecule of DNA and associated proteins (e.g. histones) that carries hereditary information.	GO:0000794,GO:0000795
GO:0005746	Cellular Component	mitochondrial respiratory chain	1.1377e-08	2.81e-06	0	1	1	44	6	102	The protein complexes that form the mitochondrial electron transport system (the respiratory chain), associated with the inner mitochondrial membrane. The respiratory chain complexes transfer electrons from an electron donor to an electron acceptor and are associated with a proton pump to create a transmembrane electrochemical gradient.	GO:0005747
GO:0005747	Cellular Component	mitochondrial respiratory chain complex I	5.12e-10	1.56e-07	2e-05	1	1	21	6	55	A protein complex located in the mitochondrial inner membrane that forms part of the mitochondrial respiratory chain. It contains about 25 different polypeptide subunits, including NADH dehydrogenase (ubiquinone), flavin mononucleotide and several different iron-sulfur clusters containing non-heme iron. The iron undergoes oxidation-reduction between Fe(II) and Fe(III), and catalyzes proton transl…
GO:0008328	Cellular Component	ionotropic glutamate receptor complex	6.0052e-08	1.31e-05	7e-05	1	3	45	11	1365	A multimeric assembly of four or five subunits which form a structure with an extracellular N-terminus and a large loop that together form the ligand binding domain. The C-terminus is intracellular. The ionotropic glutamate receptor complex itself acts as a ligand-gated ion channel; on binding glutamate, charged ions pass through a channel in the center of the receptor complex.
GO:0043197	Cellular Component	dendritic spine	3.29397e-06	0.000472652	0	1	1	39	9	1379	Protrusion from a dendrite. Spines are specialised subcellular compartments involved in the synaptic transmission. They are linked to the dendritic shaft by a restriction. Because of their bulb shape, they function as a biochemical and an electrical compartment. Spine remodeling is though to be involved in synaptic plasticity.
GO:0044309	Cellular Component	neuron spine	1.61364e-06	0.000248969	0	1	1	43	9	1409	A small membranous protrusion, often ending in a bulbous head and attached to the neuron by a narrow stalk or neck.	GO:0043197
GO:0045271	Cellular Component	respiratory chain complex I	2.2e-11	8.06e-09	4e-05	1	1	22	6	57	Respiratory chain complex I is an enzyme of the respiratory chain. It consists of several polypeptide chains and is L-shaped, with a horizontal arm lying in the membrane and a vertical arm that projects into the matrix. The electrons of NADH enter the chain at this complex.	GO:0005747
GO:0060076	Cellular Component	excitatory synapse	2e-12	8.15e-10	0.00121	1	1	12	9	211	A synapse in which an action potential in the presynaptic cell increases the probability of an action potential occurring in the postsynaptic cell.
GO:0070469	Cellular Component	respiratory chain	6.664e-09	1.77e-06	0	1	1	76	6	131	The protein complexes that form the electron transport system (the respiratory chain), associated with a cell membrane, usually the plasma membrane (in prokaryotes) or the inner mitochondrial membrane (on eukaryotes). The respiratory chain complexes transfer electrons from an electron donor to an electron acceptor and are associated with a proton pump to create a transmembrane electrochemical gra…	GO:0005746,GO:0005747,GO:0045271
GO:0014069	Cellular Component	postsynaptic density	1.65363e-06	0.000252425	0	1	2	60	10	1829	A postsynaptic density that is part of a neuron.
GO:0000064	Molecular Function	L-ornithine transmembrane transporter activity	0	3.06e-11	0.66726	0.81044	4	17	6	21	Enables the transfer of L-ornithine from one side of a membrane to the other. L-ornithine is 2,5-diaminopentanoic acid.
GO:0003823	Molecular Function	antigen binding	9.1993e-08	1.89e-05	5e-05	1	1	51	5	97	Interacting selectively and non-covalently with an antigen, any substance which is capable of inducing a specific immune response and of reacting with the products of that response, the specific antibody or specifically sensitized T-lymphocytes, or both. Binding may counteract the biological activity of the antigen.
GO:0003854	Molecular Function	3-beta-hydroxy-delta5-steroid dehydrogenase activity	1e-12	2.71e-10	0.0002	1	1	13	6	37	Catalysis of the reaction: a 3-beta-hydroxy-delta(5)-steroid + NAD+ = a 3-oxo-delta(5)-steroid + NADH + H(+).
GO:0003954	Molecular Function	NADH dehydrogenase activity	1.017e-09	3.04e-07	0.00825	1	1	28	6	107	Catalysis of the reaction: NADH + H+ + acceptor = NAD+ + reduced acceptor.
GO:0004722	Molecular Function	protein serine/threonine phosphatase activity	2.7831e-08	6.44e-06	0.03525	0.99808	3	40	7	443	Catalysis of the reaction: protein serine phosphate + H2O = protein serine + phosphate, and protein threonine phosphate + H2O = protein threonine + phosphate.
GO:0008514	Molecular Function	organic anion transmembrane transporter activity	1.87496e-06	0.000283199	0.01501	0.9989	6	159	9	1629	Enables the transfer of organic anions from one side of a membrane to the other. Organic anions are atoms or small molecules with a negative charge which contain carbon in covalent linkage.	GO:0000064,GO:0015171,GO:0015174,GO:0015179,GO:0015181,GO:0015189
GO:0008601	Molecular Function	protein phosphatase type 2A regulator activity	1.39764e-06	0.00022283	0.00826	1	1	15	5	233	Modulation of the activity of the enzyme protein phosphatase type 2A.
GO:0015171	Molecular Function	amino acid transmembrane transporter activity	4.676e-09	1.29e-06	0.04027	0.9956	6	84	9	761	Enables the transfer of amino acids from one side of a membrane to the other. Amino acids are organic molecules that contain an amino group and a carboxyl group.	GO:0000064,GO:0015174,GO:0015179,GO:0015181,GO:0015189
GO:0015174	Molecular Function	basic amino acid transmembrane transporter activity	1e-12	5.35e-10	0.4311	0.9131	4	21	6	47	Catalysis of the transfer of basic amino acids from one side of a membrane to the other. Basic amino acids have a pH above 7.	GO:0015181,GO:0015189
GO:0015179	Molecular Function	L-amino acid transmembrane transporter activity	1.58907e-06	0.000247843	0.08995	0.99279	4	61	6	551	Enables the transfer of an L-amino acid from one side of a membrane to the other. L-amino acids are the L-enantiomers of amino acids.	GO:0000064,GO:0015189
GO:0015181	Molecular Function	arginine transmembrane transporter activity	0	1.2e-10	0.62546	0.82049	4	18	6	31	Enables the stereospecific transfer of arginine, 2-amino-5-guanidinopentanoic acid, across a biological membrane.
GO:0015189	Molecular Function	L-lysine transmembrane transporter activity	0	1.2e-10	0.62547	0.82036	4	18	6	31	Enables the transfer of L-lysine from one side of a membrane to the other. L-lysine is 2,6-diaminohexanoic acid.
GO:0016229	Molecular Function	steroid dehydrogenase activity	2.7592e-08	6.44e-06	7e-05	1	1	26	6	174	Catalysis of an oxidation-reduction (redox) reaction in which one substrate is a sterol derivative.	GO:0003854
GO:0016503	Molecular Function	pheromone receptor activity	1.48e-10	4.83e-08	1	0.92199	4	20	4	9	Combining with a pheromone to initiate a change in cell activity. A pheromone is a substance used in olfactory communication between organisms of the same species eliciting a change in sexual or social behavior.
GO:0016614	Molecular Function	oxidoreductase activity, acting on CH-OH group of donors	2.21332e-05	0.00281053	0.00017	1	3	115	8	1174	Catalysis of an oxidation-reduction (redox) reaction in which a CH-OH group act as a hydrogen or electron donor and reduces a hydrogen or electron acceptor.	GO:0003854,GO:0016616
GO:0016616	Molecular Function	oxidoreductase activity, acting on the CH-OH group of donors, NAD or NADP as acceptor	5.76593e-06	0.000807963	0.00033	0.99997	3	104	8	1060	Catalysis of an oxidation-reduction (redox) reaction in which a CH-OH group acts as a hydrogen or electron donor and reduces NAD+ or NADP.	GO:0003854
GO:0016651	Molecular Function	oxidoreductase activity, acting on NAD(P)H	2.27429e-05	0.00283772	1e-05	1	1	65	6	569	Catalysis of an oxidation-reduction (redox) reaction in which NADH or NADPH acts as a hydrogen or electron donor and reduces a hydrogen or electron acceptor.	GO:0003954
GO:0031690	Molecular Function	adrenergic receptor binding	4.57062e-07	7.81e-05	0.05548	1	1	10	4	73	Interacting selectively and non-covalently with an adrenergic receptor.
GO:0032947	Molecular Function	protein complex scaffold	1.1718e-08	2.85e-06	0	1	2	39	10	829	Functions to provide a physical support for the assembly of a multiprotein complex.
GO:0035254	Molecular Function	glutamate receptor binding	2.4e-11	8.52e-09	0	1	1	18	9	322	Interacting selectively and non-covalently with a glutamate receptor.	GO:0035255
GO:0035255	Molecular Function	ionotropic glutamate receptor binding	0	1.15e-10	0.00027	1	1	10	9	201	Interacting selectively and non-covalently with an ionotropic glutamate receptor. Ionotropic glutamate receptors bind glutamate and exert an effect through the regulation of ion channels.
FDR: False Discovery rate, p.L: Proportion of iterations in which the hypergeometric sampling found less or equal candidate regions that observed, p.G: Proportion of iterations in which the hypergeometric sampling found more or equal candidate regions than observed, g: Number of genomic regions associated with the significant GO term having at least one candidate SNP, G: Total number of genomic r…

[truncated: 6 more sheets: CEc, DCA, SCEc, SCEh, SCSc, SCSh]
